# Supplementary material for: Monitoring the elasticity of travel demand with respect to changes in the transport network for better policy decisions during disasters
Source: PLoS One. 2023 Jul 20;18(7):e0288969. doi: 10.1371/journal.pone.0288969 (PMC10358965; doi:10.1371/journal.pone.0288969)
Supplement: S1 Data — (CSV) [file pone.0288969.s005.csv]

date	time	origin	destination	DoW	total_trip	exp_min_gen_cost
2018-06-01	3	1	1	Friday	NA	-0.000193229810298103
2018-06-01	3	1	2	Friday	NA	0.189310391761518
2018-06-01	3	1	4	Friday	NA	0.161315392520325
2018-06-01	3	2	1	Friday	NA	0.189310391761518
2018-06-01	3	2	2	Friday	NA	-0.000483464661246612
2018-06-01	3	3	3	Friday	NA	-9.47222764227642e-05
2018-06-01	3	4	1	Friday	NA	0.161315609701897
2018-06-01	3	4	4	Friday	NA	-0.000176614417344173
2018-06-01	3	4	12	Friday	NA	0.285383738807588
2018-06-01	3	6	6	Friday	NA	-6.83289972899729e-07
2018-06-01	3	7	7	Friday	NA	-9.86265582655827e-06
2018-06-01	3	8	8	Friday	NA	-2.46373983739837e-05
2018-06-01	3	8	9	Friday	NA	0.212458171924119
2018-06-01	3	8	13	Friday	NA	0.262710446070461
2018-06-01	3	9	8	Friday	NA	0.212458171924119
2018-06-01	3	9	9	Friday	NA	-9.92946341463415e-05
2018-06-01	3	9	10	Friday	NA	0.170877331544715
2018-06-01	3	9	21	Friday	NA	0.640130313821138
2018-06-01	3	9	26	Friday	NA	0.579565467750678
2018-06-01	3	10	9	Friday	NA	0.170877331544715
2018-06-01	3	10	10	Friday	NA	-0.0132469781571816
2018-06-01	3	10	26	Friday	NA	0.395558890298103
2018-06-01	3	12	4	Friday	NA	0.285383737560976
2018-06-01	3	12	9	Friday	NA	0.308890399349594
2018-06-01	3	12	12	Friday	NA	-0.00209673983739837
2018-06-01	3	13	13	Friday	NA	-3.33991327913279e-06
2018-06-01	3	14	14	Friday	NA	-9.66178861788618e-06
2018-06-01	3	15	15	Friday	NA	-0.00535730184281843
2018-06-01	3	15	19	Friday	NA	0.189516152520325
2018-06-01	3	15	20	Friday	NA	0.0587052220054201
2018-06-01	3	15	21	Friday	NA	0.238844510189702
2018-06-01	3	15	26	Friday	NA	0.271261406449865
2018-06-01	3	16	16	Friday	NA	-0.0245866756097561
2018-06-01	3	16	26	Friday	NA	0.0049321285094851
2018-06-01	3	17	17	Friday	NA	-1.10971815718157e-05
2018-06-01	3	18	18	Friday	NA	-0.00202524352303523
2018-06-01	3	18	21	Friday	NA	0.198507198157182
2018-06-01	3	18	26	Friday	NA	0.0816098099728997
2018-06-01	3	19	15	Friday	NA	0.189516152520325
2018-06-01	3	19	16	Friday	NA	0.164571913116531
2018-06-01	3	19	19	Friday	NA	-0.00525019176151762
2018-06-01	3	19	20	Friday	NA	0.15693724596206
2018-06-01	3	19	21	Friday	NA	0.0951562705691057
2018-06-01	3	19	22	Friday	NA	0.0682561878590786
2018-06-01	3	19	23	Friday	NA	0.203261788509485
2018-06-01	3	19	24	Friday	NA	0.388213940813008
2018-06-01	3	19	26	Friday	NA	0.193469863360434
2018-06-01	3	19	27	Friday	NA	0.222449500867209
2018-06-01	3	20	15	Friday	NA	0.0587052220054201
2018-06-01	3	20	19	Friday	NA	0.15693724596206
2018-06-01	3	20	20	Friday	NA	-0.00544813512195122
2018-06-01	3	20	21	Friday	NA	0.244717563306233
2018-06-01	3	20	22	Friday	NA	0.230443625528455
2018-06-01	3	20	23	Friday	NA	0.365449162059621
2018-06-01	3	20	24	Friday	NA	0.550355712737127
2018-06-01	3	20	26	Friday	NA	0.310932560704607
2018-06-01	3	21	15	Friday	NA	0.238844510189702
2018-06-01	3	21	16	Friday	NA	0.065420453604336
2018-06-01	3	21	18	Friday	NA	0.198507198157182
2018-06-01	3	21	19	Friday	NA	0.0951562705691057
2018-06-01	3	21	20	Friday	NA	0.244717563306233
2018-06-01	3	21	21	Friday	NA	-0.00423219756097561
2018-06-01	3	21	22	Friday	NA	0.168662650189702
2018-06-01	3	21	23	Friday	NA	0.303668250785908
2018-06-01	3	21	24	Friday	NA	0.48862037300813
2018-06-01	3	21	26	Friday	NA	0.0943156598373984
2018-06-01	3	21	27	Friday	NA	0.322855963197832
2018-06-01	3	22	19	Friday	NA	0.0682561878590786
2018-06-01	3	22	20	Friday	NA	0.230443625528455
2018-06-01	3	22	21	Friday	NA	0.168662650189702
2018-06-01	3	22	22	Friday	NA	-0.00399649051490515
2018-06-01	3	22	23	Friday	NA	0.276768163794038
2018-06-01	3	22	24	Friday	NA	0.46172031604336
2018-06-01	3	22	27	Friday	NA	0.150196822493225
2018-06-01	3	23	19	Friday	NA	0.203261788509485
2018-06-01	3	23	20	Friday	NA	0.365449162059621
2018-06-01	3	23	21	Friday	NA	0.303668250785908
2018-06-01	3	23	22	Friday	NA	0.276768163794038
2018-06-01	3	23	23	Friday	NA	-8.60878590785908e-05
2018-06-01	3	23	24	Friday	NA	0.18486617902439
2018-06-01	3	23	27	Friday	NA	0.430961476747967
2018-06-01	3	24	19	Friday	NA	0.388213940813008
2018-06-01	3	24	20	Friday	NA	0.550355712737127
2018-06-01	3	24	22	Friday	NA	0.46172031604336
2018-06-01	3	24	23	Friday	NA	0.18486617902439
2018-06-01	3	24	24	Friday	NA	-5.89536585365854e-05
2018-06-01	3	24	26	Friday	NA	0.586933848780488
2018-06-01	3	24	27	Friday	NA	0.615913629268293
2018-06-01	3	26	15	Friday	NA	0.271261406449865
2018-06-01	3	26	16	Friday	NA	0.0049321285094851
2018-06-01	3	26	18	Friday	NA	0.0816098099728997
2018-06-01	3	26	19	Friday	NA	0.193469863360434
2018-06-01	3	26	20	Friday	NA	0.310932560704607
2018-06-01	3	26	21	Friday	NA	0.0943156598373984
2018-06-01	3	26	22	Friday	NA	0.266976242926829
2018-06-01	3	26	26	Friday	NA	-0.0237676570731707
2018-06-01	3	27	19	Friday	NA	0.222449500867209
2018-06-01	3	27	20	Friday	NA	0.384636938536585
2018-06-01	3	27	21	Friday	NA	0.322855963197832
2018-06-01	3	27	22	Friday	NA	0.150196822493225
2018-06-01	3	27	23	Friday	NA	0.430961476747967
2018-06-01	3	27	27	Friday	NA	-0.000196887262872629
2018-06-01	4	1	1	Friday	NA	-0.000193229810298103
2018-06-01	4	1	2	Friday	NA	0.189310391761518
2018-06-01	4	1	4	Friday	NA	0.161315392520325
2018-06-01	4	2	1	Friday	NA	0.189310391761518
2018-06-01	4	2	2	Friday	NA	-0.000483464661246612
2018-06-01	4	3	3	Friday	NA	-9.47222764227642e-05
2018-06-01	4	3	4	Friday	NA	0.412619569810298
2018-06-01	4	3	26	Friday	NA	0.386603701734417
2018-06-01	4	4	1	Friday	NA	0.161315609701897
2018-06-01	4	4	2	Friday	NA	0.35074752596206
2018-06-01	4	4	4	Friday	NA	-0.000176614417344173
2018-06-01	4	4	6	Friday	NA	0.438046701463415
2018-06-01	4	4	12	Friday	NA	0.285383738807588
2018-06-01	4	4	21	Friday	NA	0.686809985365854
2018-06-01	4	6	6	Friday	NA	-6.83289972899729e-07
2018-06-01	4	7	4	Friday	NA	0.404136157235772
2018-06-01	4	7	7	Friday	NA	-9.86265582655827e-06
2018-06-01	4	8	8	Friday	NA	-2.46373983739837e-05
2018-06-01	4	8	9	Friday	NA	0.212458171924119
2018-06-01	4	8	10	Friday	NA	0.383434798157182
2018-06-01	4	8	19	Friday	NA	0.95183098699187
2018-06-01	4	8	21	Friday	NA	0.852687780487805
2018-06-01	4	9	4	Friday	NA	0.596369153387534
2018-06-01	4	9	8	Friday	NA	0.212458171924119
2018-06-01	4	9	9	Friday	NA	-9.92946341463415e-05
2018-06-01	4	9	10	Friday	NA	0.170877331544715
2018-06-01	4	9	12	Friday	NA	0.308890399349594
2018-06-01	4	9	13	Friday	NA	0.475193255392954
2018-06-01	4	9	21	Friday	NA	0.640130313821138
2018-06-01	4	9	26	Friday	NA	0.579565467750678
2018-06-01	4	10	9	Friday	NA	0.170877331544715
2018-06-01	4	10	10	Friday	NA	-0.0132469781571816
2018-06-01	4	10	22	Friday	NA	0.628696435772358
2018-06-01	4	10	26	Friday	NA	0.395558890298103
2018-06-01	4	12	4	Friday	NA	0.285383737560976
2018-06-01	4	12	9	Friday	NA	0.308890399349594
2018-06-01	4	12	10	Friday	NA	0.479864497452575
2018-06-01	4	12	12	Friday	NA	-0.00209673983739837
2018-06-01	4	13	13	Friday	NA	-3.33991327913279e-06
2018-06-01	4	14	14	Friday	NA	-9.66178861788618e-06
2018-06-01	4	15	15	Friday	NA	-0.00535730184281843
2018-06-01	4	15	19	Friday	NA	0.189516152520325
2018-06-01	4	15	20	Friday	NA	0.0587052220054201
2018-06-01	4	15	21	Friday	NA	0.238844510189702
2018-06-01	4	15	26	Friday	NA	0.271261406449865
2018-06-01	4	16	16	Friday	NA	-0.0245866756097561
2018-06-01	4	16	21	Friday	NA	0.065420453604336
2018-06-01	4	16	22	Friday	NA	0.238078292737127
2018-06-01	4	16	26	Friday	NA	0.0049321285094851
2018-06-01	4	17	17	Friday	NA	-1.10971815718157e-05
2018-06-01	4	17	21	Friday	NA	0.373099284715447
2018-06-01	4	17	26	Friday	NA	0.255017082113821
2018-06-01	4	18	18	Friday	NA	-0.00202524352303523
2018-06-01	4	18	22	Friday	NA	0.371167683306233
2018-06-01	4	18	26	Friday	NA	0.0816098099728997
2018-06-01	4	19	15	Friday	NA	0.189516152520325
2018-06-01	4	19	19	Friday	NA	-0.00525019176151762
2018-06-01	4	19	20	Friday	NA	0.15693724596206
2018-06-01	4	19	21	Friday	NA	0.0951562705691057
2018-06-01	4	19	22	Friday	NA	0.0682561878590786
2018-06-01	4	19	23	Friday	NA	0.203261788509485
2018-06-01	4	19	24	Friday	NA	0.388213940813008
2018-06-01	4	19	26	Friday	NA	0.193469863360434
2018-06-01	4	19	27	Friday	NA	0.222449500867209
2018-06-01	4	20	15	Friday	NA	0.0587052220054201
2018-06-01	4	20	16	Friday	NA	0.281740600162602
2018-06-01	4	20	19	Friday	NA	0.15693724596206
2018-06-01	4	20	20	Friday	NA	-0.00544813512195122
2018-06-01	4	20	21	Friday	NA	0.244717563306233
2018-06-01	4	20	22	Friday	NA	0.230443625528455
2018-06-01	4	20	23	Friday	NA	0.365449162059621
2018-06-01	4	20	24	Friday	NA	0.550355712737127
2018-06-01	4	20	26	Friday	NA	0.310932560704607
2018-06-01	4	21	10	Friday	NA	0.456046857669377
2018-06-01	4	21	15	Friday	NA	0.238844510189702
2018-06-01	4	21	16	Friday	NA	0.065420453604336
2018-06-01	4	21	18	Friday	NA	0.198507198157182
2018-06-01	4	21	19	Friday	NA	0.0951562705691057
2018-06-01	4	21	20	Friday	NA	0.244717563306233
2018-06-01	4	21	21	Friday	NA	-0.00423219756097561
2018-06-01	4	21	22	Friday	NA	0.168662650189702
2018-06-01	4	21	23	Friday	NA	0.303668250785908
2018-06-01	4	21	24	Friday	NA	0.48862037300813
2018-06-01	4	21	26	Friday	NA	0.0943156598373984
2018-06-01	4	21	27	Friday	NA	0.322855963197832
2018-06-01	4	22	15	Friday	NA	0.263022532140921
2018-06-01	4	22	19	Friday	NA	0.0682561878590786
2018-06-01	4	22	20	Friday	NA	0.230443625528455
2018-06-01	4	22	21	Friday	NA	0.168662650189702
2018-06-01	4	22	22	Friday	NA	-0.00399649051490515
2018-06-01	4	22	23	Friday	NA	0.276768163794038
2018-06-01	4	22	24	Friday	NA	0.46172031604336
2018-06-01	4	22	26	Friday	NA	0.266976242926829
2018-06-01	4	22	27	Friday	NA	0.150196822493225
2018-06-01	4	23	10	Friday	NA	0.76370139403794
2018-06-01	4	23	19	Friday	NA	0.203261788509485
2018-06-01	4	23	20	Friday	NA	0.365449162059621
2018-06-01	4	23	21	Friday	NA	0.303668250785908
2018-06-01	4	23	22	Friday	NA	0.276768163794038
2018-06-01	4	23	23	Friday	NA	-8.60878590785908e-05
2018-06-01	4	23	24	Friday	NA	0.18486617902439
2018-06-01	4	23	26	Friday	NA	0.401981843360434
2018-06-01	4	23	27	Friday	NA	0.430961476747967
2018-06-01	4	24	10	Friday	NA	0.948653393495935
2018-06-01	4	24	19	Friday	NA	0.388213940813008
2018-06-01	4	24	20	Friday	NA	0.550355712737127
2018-06-01	4	24	21	Friday	NA	0.48862037300813
2018-06-01	4	24	22	Friday	NA	0.46172031604336
2018-06-01	4	24	23	Friday	NA	0.18486617902439
2018-06-01	4	24	24	Friday	NA	-5.89536585365854e-05
2018-06-01	4	24	26	Friday	NA	0.586933848780488
2018-06-01	4	24	27	Friday	NA	0.615913629268293
2018-06-01	4	26	9	Friday	NA	0.579565467750678
2018-06-01	4	26	10	Friday	NA	0.395558890298103
2018-06-01	4	26	15	Friday	NA	0.271261406449865
2018-06-01	4	26	16	Friday	NA	0.0049321285094851
2018-06-01	4	26	17	Friday	NA	0.255017082113821
2018-06-01	4	26	18	Friday	NA	0.0816098099728997
2018-06-01	4	26	19	Friday	NA	0.193469863360434
2018-06-01	4	26	20	Friday	NA	0.310932560704607
2018-06-01	4	26	21	Friday	NA	0.0943156598373984
2018-06-01	4	26	22	Friday	NA	0.266976242926829
2018-06-01	4	26	23	Friday	NA	0.401981843360434
2018-06-01	4	26	24	Friday	NA	0.586933848780488
2018-06-01	4	26	26	Friday	NA	-0.0237676570731707
2018-06-01	4	26	27	Friday	NA	0.421169555934959
2018-06-01	4	27	10	Friday	NA	0.782889748509485
2018-06-01	4	27	19	Friday	NA	0.222449500867209
2018-06-01	4	27	21	Friday	NA	0.322855963197832
2018-06-01	4	27	22	Friday	NA	0.150196822493225
2018-06-01	4	27	23	Friday	NA	0.430961476747967
2018-06-01	4	27	24	Friday	NA	0.615913629268293
2018-06-01	4	27	27	Friday	NA	-0.000196887262872629
2018-06-01	5	1	1	Friday	NA	-0.000193229810298103
2018-06-01	5	1	2	Friday	NA	0.189310391761518
2018-06-01	5	1	4	Friday	NA	0.161315392520325
2018-06-01	5	1	6	Friday	NA	0.305797033170732
2018-06-01	5	1	19	Friday	NA	0.624684010840108
2018-06-01	5	1	21	Friday	NA	0.525529905257453
2018-06-01	5	2	1	Friday	NA	0.189310391761518
2018-06-01	5	2	2	Friday	NA	-0.000483464661246612
2018-06-01	5	2	19	Friday	NA	0.43497321197832
2018-06-01	5	2	21	Friday	NA	0.335819106449865
2018-06-01	5	3	1	Friday	NA	0.257176933495935
2018-06-01	5	3	2	Friday	NA	0.175262872899729
2018-06-01	5	3	3	Friday	NA	-9.47222764227642e-05
2018-06-01	5	3	4	Friday	NA	0.412619569810298
2018-06-01	5	3	12	Friday	NA	0.421185522113821
2018-06-01	5	3	19	Friday	NA	0.602817894850948
2018-06-01	5	3	21	Friday	NA	0.50366377604336
2018-06-01	5	3	22	Friday	NA	0.676324274254743
2018-06-01	5	3	26	Friday	NA	0.386603701734417
2018-06-01	5	4	1	Friday	NA	0.161315609701897
2018-06-01	5	4	2	Friday	NA	0.35074752596206
2018-06-01	5	4	3	Friday	NA	0.412619764119241
2018-06-01	5	4	4	Friday	NA	-0.000176614417344173
2018-06-01	5	4	6	Friday	NA	0.438046701463415
2018-06-01	5	4	7	Friday	NA	0.404136158482385
2018-06-01	5	4	10	Friday	NA	0.766450040650407
2018-06-01	5	4	12	Friday	NA	0.285383738807588
2018-06-01	5	4	19	Friday	NA	0.785964091056911
2018-06-01	5	4	21	Friday	NA	0.686809985365854
2018-06-01	5	4	22	Friday	NA	0.859470470460705
2018-06-01	5	4	26	Friday	NA	0.569908434688347
2018-06-01	5	6	4	Friday	NA	0.426285008455285
2018-06-01	5	6	6	Friday	NA	-6.83289972899729e-07
2018-06-01	5	6	22	Friday	NA	1.00402200325203
2018-06-01	5	7	2	Friday	NA	0.753263291598916
2018-06-01	5	7	4	Friday	NA	0.404136157235772
2018-06-01	5	7	7	Friday	NA	-9.86265582655827e-06
2018-06-01	5	7	21	Friday	NA	1.03657576802168
2018-06-01	5	8	8	Friday	NA	-2.46373983739837e-05
2018-06-01	5	8	9	Friday	NA	0.212458171924119
2018-06-01	5	8	10	Friday	NA	0.383434798157182
2018-06-01	5	8	13	Friday	NA	0.262710446070461
2018-06-01	5	8	19	Friday	NA	0.95183098699187
2018-06-01	5	8	21	Friday	NA	0.852687780487805
2018-06-01	5	8	22	Friday	NA	1.02533736639566
2018-06-01	5	8	26	Friday	NA	0.792122934417344
2018-06-01	5	9	4	Friday	NA	0.596369153387534
2018-06-01	5	9	8	Friday	NA	0.212458171924119
2018-06-01	5	9	9	Friday	NA	-9.92946341463415e-05
2018-06-01	5	9	10	Friday	NA	0.170877331544715
2018-06-01	5	9	12	Friday	NA	0.308890399349594
2018-06-01	5	9	13	Friday	NA	0.475193255392954
2018-06-01	5	9	14	Friday	NA	0.592977055284553
2018-06-01	5	9	16	Friday	NA	0.55012414200542
2018-06-01	5	9	19	Friday	NA	0.739273520325203
2018-06-01	5	9	21	Friday	NA	0.640130313821138
2018-06-01	5	9	22	Friday	NA	0.812779899728997
2018-06-01	5	9	23	Friday	NA	0.947784858536585
2018-06-01	5	9	26	Friday	NA	0.579565467750678
2018-06-01	5	10	8	Friday	NA	0.383434798157182
2018-06-01	5	10	9	Friday	NA	0.170877331544715
2018-06-01	5	10	10	Friday	NA	-0.0132469781571816
2018-06-01	5	10	12	Friday	NA	0.479864497452575
2018-06-01	5	10	19	Friday	NA	0.555190055826558
2018-06-01	5	10	21	Friday	NA	0.456046857669377
2018-06-01	5	10	22	Friday	NA	0.628696435772358
2018-06-01	5	10	26	Friday	NA	0.395558890298103
2018-06-01	5	12	1	Friday	NA	0.446130783360434
2018-06-01	5	12	2	Friday	NA	0.575138028726287
2018-06-01	5	12	4	Friday	NA	0.285383737560976
2018-06-01	5	12	7	Friday	NA	0.340302139837398
2018-06-01	5	12	9	Friday	NA	0.308890399349594
2018-06-01	5	12	10	Friday	NA	0.479864497452575
2018-06-01	5	12	12	Friday	NA	-0.00209673983739837
2018-06-01	5	12	19	Friday	NA	0.817435126287263
2018-06-01	5	12	21	Friday	NA	0.718281080758808
2018-06-01	5	12	26	Friday	NA	0.6007344899729
2018-06-01	5	13	8	Friday	NA	0.262710446070461
2018-06-01	5	13	9	Friday	NA	0.475193255392954
2018-06-01	5	13	13	Friday	NA	-3.33991327913279e-06
2018-06-01	5	13	21	Friday	NA	1.11542286395664
2018-06-01	5	14	14	Friday	NA	-9.66178861788618e-06
2018-06-01	5	15	4	Friday	NA	0.864599724661247
2018-06-01	5	15	10	Friday	NA	0.631204451490515
2018-06-01	5	15	15	Friday	NA	-0.00535730184281843
2018-06-01	5	15	16	Friday	NA	0.241901334579946
2018-06-01	5	15	19	Friday	NA	0.189516152520325
2018-06-01	5	15	20	Friday	NA	0.0587052220054201
2018-06-01	5	15	21	Friday	NA	0.238844510189702
2018-06-01	5	15	22	Friday	NA	0.263022532140921
2018-06-01	5	15	23	Friday	NA	0.39802809701897
2018-06-01	5	15	24	Friday	NA	0.582954828184282
2018-06-01	5	15	26	Friday	NA	0.271261406449865
2018-06-01	5	15	27	Friday	NA	0.417215845149052
2018-06-01	5	16	16	Friday	NA	-0.0245866756097561
2018-06-01	5	16	19	Friday	NA	0.164571913116531
2018-06-01	5	16	20	Friday	NA	0.281740600162602
2018-06-01	5	16	21	Friday	NA	0.065420453604336
2018-06-01	5	16	22	Friday	NA	0.238078292737127
2018-06-01	5	16	23	Friday	NA	0.373083893170732
2018-06-01	5	16	24	Friday	NA	0.55803589701897
2018-06-01	5	16	26	Friday	NA	0.0049321285094851
2018-06-01	5	17	4	Friday	NA	0.604476623306233
2018-06-01	5	17	10	Friday	NA	0.671328944173442
2018-06-01	5	17	17	Friday	NA	-1.10971815718157e-05
2018-06-01	5	17	18	Friday	NA	0.358822901084011
2018-06-01	5	17	19	Friday	NA	0.472253488130081
2018-06-01	5	17	21	Friday	NA	0.373099284715447
2018-06-01	5	17	22	Friday	NA	0.545759867750678
2018-06-01	5	17	26	Friday	NA	0.255017082113821
2018-06-01	5	18	2	Friday	NA	0.135299272682927
2018-06-01	5	18	4	Friday	NA	0.486522613279133
2018-06-01	5	18	16	Friday	NA	0.110267107533875
2018-06-01	5	18	18	Friday	NA	-0.00202524352303523
2018-06-01	5	18	19	Friday	NA	0.297661303739837
2018-06-01	5	18	21	Friday	NA	0.198507198157182
2018-06-01	5	18	22	Friday	NA	0.371167683306233
2018-06-01	5	18	26	Friday	NA	0.0816098099728997
2018-06-01	5	19	1	Friday	NA	0.624684010840108
2018-06-01	5	19	4	Friday	NA	0.785963874796748
2018-06-01	5	19	9	Friday	NA	0.739273520325203
2018-06-01	5	19	10	Friday	NA	0.555190055826558
2018-06-01	5	19	15	Friday	NA	0.189516152520325
2018-06-01	5	19	16	Friday	NA	0.164571913116531
2018-06-01	5	19	18	Friday	NA	0.297661303739837
2018-06-01	5	19	19	Friday	NA	-0.00525019176151762
2018-06-01	5	19	20	Friday	NA	0.15693724596206
2018-06-01	5	19	21	Friday	NA	0.0951562705691057
2018-06-01	5	19	22	Friday	NA	0.0682561878590786
2018-06-01	5	19	23	Friday	NA	0.203261788509485
2018-06-01	5	19	24	Friday	NA	0.388213940813008
2018-06-01	5	19	26	Friday	NA	0.193469863360434
2018-06-01	5	19	27	Friday	NA	0.222449500867209
2018-06-01	5	20	1	Friday	NA	0.742683118157182
2018-06-01	5	20	4	Friday	NA	0.903961376151762
2018-06-01	5	20	9	Friday	NA	0.855601428726287
2018-06-01	5	20	10	Friday	NA	0.6715171100271
2018-06-01	5	20	12	Friday	NA	0.934896649864499
2018-06-01	5	20	15	Friday	NA	0.0587052220054201
2018-06-01	5	20	16	Friday	NA	0.281740600162602
2018-06-01	5	20	19	Friday	NA	0.15693724596206
2018-06-01	5	20	20	Friday	NA	-0.00544813512195122
2018-06-01	5	20	21	Friday	NA	0.244717563306233
2018-06-01	5	20	22	Friday	NA	0.230443625528455
2018-06-01	5	20	23	Friday	NA	0.365449162059621
2018-06-01	5	20	24	Friday	NA	0.550355712737127
2018-06-01	5	20	26	Friday	NA	0.310932560704607
2018-06-01	5	20	27	Friday	NA	0.384636938536585
2018-06-01	5	21	1	Friday	NA	0.525529905257453
2018-06-01	5	21	4	Friday	NA	0.686809769105691
2018-06-01	5	21	9	Friday	NA	0.640130313821138
2018-06-01	5	21	10	Friday	NA	0.456046857669377
2018-06-01	5	21	15	Friday	NA	0.238844510189702
2018-06-01	5	21	16	Friday	NA	0.065420453604336
2018-06-01	5	21	18	Friday	NA	0.198507198157182
2018-06-01	5	21	19	Friday	NA	0.0951562705691057
2018-06-01	5	21	20	Friday	NA	0.244717563306233
2018-06-01	5	21	21	Friday	NA	-0.00423219756097561
2018-06-01	5	21	22	Friday	NA	0.168662650189702
2018-06-01	5	21	23	Friday	NA	0.303668250785908
2018-06-01	5	21	24	Friday	NA	0.48862037300813
2018-06-01	5	21	26	Friday	NA	0.0943156598373984
2018-06-01	5	21	27	Friday	NA	0.322855963197832
2018-06-01	5	22	1	Friday	NA	0.698190390785908
2018-06-01	5	22	9	Friday	NA	0.812779899728997
2018-06-01	5	22	10	Friday	NA	0.628696435772358
2018-06-01	5	22	12	Friday	NA	0.890941505691057
2018-06-01	5	22	15	Friday	NA	0.263022532140921
2018-06-01	5	22	16	Friday	NA	0.238078292737127
2018-06-01	5	22	18	Friday	NA	0.371167683306233
2018-06-01	5	22	19	Friday	NA	0.0682561878590786
2018-06-01	5	22	20	Friday	NA	0.230443625528455
2018-06-01	5	22	21	Friday	NA	0.168662650189702
2018-06-01	5	22	22	Friday	NA	-0.00399649051490515
2018-06-01	5	22	23	Friday	NA	0.276768163794038
2018-06-01	5	22	24	Friday	NA	0.46172031604336
2018-06-01	5	22	26	Friday	NA	0.266976242926829
2018-06-01	5	22	27	Friday	NA	0.150196822493225
2018-06-01	5	23	1	Friday	NA	0.833195990785908
2018-06-01	5	23	4	Friday	NA	0.994475854742547
2018-06-01	5	23	9	Friday	NA	0.947784858536585
2018-06-01	5	23	10	Friday	NA	0.76370139403794
2018-06-01	5	23	12	Friday	NA	1.02594709701897
2018-06-01	5	23	15	Friday	NA	0.39802809701897
2018-06-01	5	23	16	Friday	NA	0.373083893170732
2018-06-01	5	23	18	Friday	NA	0.506173283794038
2018-06-01	5	23	19	Friday	NA	0.203261788509485
2018-06-01	5	23	20	Friday	NA	0.365449162059621
2018-06-01	5	23	21	Friday	NA	0.303668250785908
2018-06-01	5	23	22	Friday	NA	0.276768163794038
2018-06-01	5	23	23	Friday	NA	-8.60878590785908e-05
2018-06-01	5	23	24	Friday	NA	0.18486617902439
2018-06-01	5	23	26	Friday	NA	0.401981843360434
2018-06-01	5	23	27	Friday	NA	0.430961476747967
2018-06-01	5	24	9	Friday	NA	1.13273685853659
2018-06-01	5	24	10	Friday	NA	0.948653393495935
2018-06-01	5	24	15	Friday	NA	0.582954828184282
2018-06-01	5	24	16	Friday	NA	0.55803589701897
2018-06-01	5	24	18	Friday	NA	0.691125291598916
2018-06-01	5	24	19	Friday	NA	0.388213940813008
2018-06-01	5	24	20	Friday	NA	0.550355712737127
2018-06-01	5	24	21	Friday	NA	0.48862037300813
2018-06-01	5	24	22	Friday	NA	0.46172031604336
2018-06-01	5	24	23	Friday	NA	0.18486617902439
2018-06-01	5	24	24	Friday	NA	-5.89536585365854e-05
2018-06-01	5	24	26	Friday	NA	0.586933848780488
2018-06-01	5	24	27	Friday	NA	0.615913629268293
2018-06-01	5	26	1	Friday	NA	0.408630397073171
2018-06-01	5	26	2	Friday	NA	0.218921430352304
2018-06-01	5	26	3	Friday	NA	0.386603701734417
2018-06-01	5	26	4	Friday	NA	0.569908217886179
2018-06-01	5	26	9	Friday	NA	0.579565467750678
2018-06-01	5	26	10	Friday	NA	0.395558890298103
2018-06-01	5	26	15	Friday	NA	0.271261406449865
2018-06-01	5	26	16	Friday	NA	0.0049321285094851
2018-06-01	5	26	17	Friday	NA	0.255017082113821
2018-06-01	5	26	18	Friday	NA	0.0816098099728997
2018-06-01	5	26	19	Friday	NA	0.193469863360434
2018-06-01	5	26	20	Friday	NA	0.310932560704607
2018-06-01	5	26	21	Friday	NA	0.0943156598373984
2018-06-01	5	26	22	Friday	NA	0.266976242926829
2018-06-01	5	26	23	Friday	NA	0.401981843360434
2018-06-01	5	26	24	Friday	NA	0.586933848780488
2018-06-01	5	26	26	Friday	NA	-0.0237676570731707
2018-06-01	5	26	27	Friday	NA	0.421169555934959
2018-06-01	5	27	4	Friday	NA	1.01366356693767
2018-06-01	5	27	9	Friday	NA	0.96697321300813
2018-06-01	5	27	10	Friday	NA	0.782889748509485
2018-06-01	5	27	15	Friday	NA	0.417215845149052
2018-06-01	5	27	16	Friday	NA	0.392271605691057
2018-06-01	5	27	18	Friday	NA	0.525360996314363
2018-06-01	5	27	19	Friday	NA	0.222449500867209
2018-06-01	5	27	20	Friday	NA	0.384636938536585
2018-06-01	5	27	21	Friday	NA	0.322855963197832
2018-06-01	5	27	22	Friday	NA	0.150196822493225
2018-06-01	5	27	23	Friday	NA	0.430961476747967
2018-06-01	5	27	24	Friday	NA	0.615913629268293
2018-06-01	5	27	26	Friday	NA	0.421169555934959
2018-06-01	5	27	27	Friday	NA	-0.000196887262872629
2018-06-01	6	1	1	Friday	NA	-0.000193229810298103
2018-06-01	6	1	2	Friday	NA	0.189310391761518
2018-06-01	6	1	3	Friday	NA	0.257176933495935
2018-06-01	6	1	4	Friday	NA	0.161315392520325
2018-06-01	6	1	6	Friday	NA	0.305797033170732
2018-06-01	6	1	7	Friday	NA	0.56561607696477
2018-06-01	6	1	9	Friday	NA	0.756628371815718
2018-06-01	6	1	12	Friday	NA	0.446130785582656
2018-06-01	6	1	16	Friday	NA	0.437287767696477
2018-06-01	6	1	17	Friday	NA	0.494189467588076
2018-06-01	6	1	18	Friday	NA	0.325090546612466
2018-06-01	6	1	19	Friday	NA	0.624684010840108
2018-06-01	6	1	20	Friday	NA	0.742683118157182
2018-06-01	6	1	21	Friday	NA	0.525529905257453
2018-06-01	6	1	22	Friday	NA	0.698190390785908
2018-06-01	6	1	26	Friday	NA	0.408630397073171
2018-06-01	6	2	1	Friday	NA	0.189310391761518
2018-06-01	6	2	2	Friday	NA	-0.000483464661246612
2018-06-01	6	2	3	Friday	NA	0.175262872899729
2018-06-01	6	2	4	Friday	NA	0.35074730905149
2018-06-01	6	2	6	Friday	NA	0.495300445149052
2018-06-01	6	2	7	Friday	NA	0.753263293766938
2018-06-01	6	2	10	Friday	NA	0.638181823306233
2018-06-01	6	2	12	Friday	NA	0.575138029268293
2018-06-01	6	2	18	Friday	NA	0.135299272682927
2018-06-01	6	2	19	Friday	NA	0.43497321197832
2018-06-01	6	2	20	Friday	NA	0.552973146341463
2018-06-01	6	2	21	Friday	NA	0.335819106449865
2018-06-01	6	2	22	Friday	NA	0.508479591598916
2018-06-01	6	2	26	Friday	NA	0.218921430352304
2018-06-01	6	3	1	Friday	NA	0.257176933495935
2018-06-01	6	3	2	Friday	NA	0.175262872899729
2018-06-01	6	3	3	Friday	NA	-9.47222764227642e-05
2018-06-01	6	3	4	Friday	NA	0.412619569810298
2018-06-01	6	3	7	Friday	NA	0.746674892140921
2018-06-01	6	3	9	Friday	NA	0.731709113821138
2018-06-01	6	3	10	Friday	NA	0.797558903523035
2018-06-01	6	3	12	Friday	NA	0.421185522113821
2018-06-01	6	3	15	Friday	NA	0.681341732791328
2018-06-01	6	3	16	Friday	NA	0.415266877127371
2018-06-01	6	3	18	Friday	NA	0.310781938699187
2018-06-01	6	3	19	Friday	NA	0.602817894850948
2018-06-01	6	3	20	Friday	NA	0.720744621138211
2018-06-01	6	3	21	Friday	NA	0.50366377604336
2018-06-01	6	3	22	Friday	NA	0.676324274254743
2018-06-01	6	3	23	Friday	NA	0.811329874796748
2018-06-01	6	3	26	Friday	NA	0.386603701734417
2018-06-01	6	4	1	Friday	NA	0.161315609701897
2018-06-01	6	4	2	Friday	NA	0.35074752596206
2018-06-01	6	4	3	Friday	NA	0.412619764119241
2018-06-01	6	4	4	Friday	NA	-0.000176614417344173
2018-06-01	6	4	6	Friday	NA	0.438046701463415
2018-06-01	6	4	7	Friday	NA	0.404136158482385
2018-06-01	6	4	8	Friday	NA	0.808926621138211
2018-06-01	6	4	9	Friday	NA	0.596369154471545
2018-06-01	6	4	10	Friday	NA	0.766450040650407
2018-06-01	6	4	12	Friday	NA	0.285383738807588
2018-06-01	6	4	14	Friday	NA	0.638073462330623
2018-06-01	6	4	15	Friday	NA	0.864599940921409
2018-06-01	6	4	16	Friday	NA	0.598564484552846
2018-06-01	6	4	17	Friday	NA	0.604476708401084
2018-06-01	6	4	18	Friday	NA	0.486522830189702
2018-06-01	6	4	19	Friday	NA	0.785964091056911
2018-06-01	6	4	20	Friday	NA	0.903961592411924
2018-06-01	6	4	21	Friday	NA	0.686809985365854
2018-06-01	6	4	22	Friday	NA	0.859470470460705
2018-06-01	6	4	23	Friday	NA	0.99447607100271
2018-06-01	6	4	26	Friday	NA	0.569908434688347
2018-06-01	6	4	27	Friday	NA	1.01366378319783
2018-06-01	6	6	1	Friday	NA	0.305639050460705
2018-06-01	6	6	2	Friday	NA	0.495142463089431
2018-06-01	6	6	4	Friday	NA	0.426285008455285
2018-06-01	6	6	6	Friday	NA	-6.83289972899729e-07
2018-06-01	6	6	7	Friday	NA	0.830592109485095
2018-06-01	6	6	12	Friday	NA	0.711494588075881
2018-06-01	6	6	21	Friday	NA	0.831361517615176
2018-06-01	6	6	22	Friday	NA	1.00402200325203
2018-06-01	6	7	1	Friday	NA	0.565616074796748
2018-06-01	6	7	2	Friday	NA	0.753263291598916
2018-06-01	6	7	4	Friday	NA	0.404136157235772
2018-06-01	6	7	7	Friday	NA	-9.86265582655827e-06
2018-06-01	6	7	9	Friday	NA	0.649217059078591
2018-06-01	6	7	10	Friday	NA	0.820189899186992
2018-06-01	6	7	12	Friday	NA	0.340302139837398
2018-06-01	6	7	14	Friday	NA	0.23392950097561
2018-06-01	6	7	19	Friday	NA	1.13572983143631
2018-06-01	6	7	21	Friday	NA	1.03657576802168
2018-06-01	6	8	1	Friday	NA	0.969185836314363
2018-06-01	6	8	4	Friday	NA	0.808926619512195
2018-06-01	6	8	8	Friday	NA	-2.46373983739837e-05
2018-06-01	6	8	9	Friday	NA	0.212458171924119
2018-06-01	6	8	10	Friday	NA	0.383434798157182
2018-06-01	6	8	12	Friday	NA	0.52144786596206
2018-06-01	6	8	13	Friday	NA	0.262710446070461
2018-06-01	6	8	14	Friday	NA	0.805530720325203
2018-06-01	6	8	15	Friday	NA	1.02784671111111
2018-06-01	6	8	18	Friday	NA	0.897354074254742
2018-06-01	6	8	19	Friday	NA	0.95183098699187
2018-06-01	6	8	20	Friday	NA	1.06815889539295
2018-06-01	6	8	21	Friday	NA	0.852687780487805
2018-06-01	6	8	22	Friday	NA	1.02533736639566
2018-06-01	6	8	23	Friday	NA	1.16034232520325
2018-06-01	6	8	26	Friday	NA	0.792122934417344
2018-06-01	6	9	1	Friday	NA	0.756628369647697
2018-06-01	6	9	2	Friday	NA	0.807769351761518
2018-06-01	6	9	4	Friday	NA	0.596369153387534
2018-06-01	6	9	7	Friday	NA	0.649217059078591
2018-06-01	6	9	8	Friday	NA	0.212458171924119
2018-06-01	6	9	9	Friday	NA	-9.92946341463415e-05
2018-06-01	6	9	10	Friday	NA	0.170877331544715
2018-06-01	6	9	12	Friday	NA	0.308890399349594
2018-06-01	6	9	13	Friday	NA	0.475193255392954
2018-06-01	6	9	14	Friday	NA	0.592977055284553
2018-06-01	6	9	15	Friday	NA	0.815289244444445
2018-06-01	6	9	16	Friday	NA	0.55012414200542
2018-06-01	6	9	17	Friday	NA	0.657110024932249
2018-06-01	6	9	18	Friday	NA	0.684796608130081
2018-06-01	6	9	19	Friday	NA	0.739273520325203
2018-06-01	6	9	20	Friday	NA	0.855601428726287
2018-06-01	6	9	21	Friday	NA	0.640130313821138
2018-06-01	6	9	22	Friday	NA	0.812779899728997
2018-06-01	6	9	23	Friday	NA	0.947784858536585
2018-06-01	6	9	24	Friday	NA	1.13273685853659
2018-06-01	6	9	26	Friday	NA	0.579565467750678
2018-06-01	6	9	27	Friday	NA	0.96697321300813
2018-06-01	6	10	4	Friday	NA	0.766450035772358
2018-06-01	6	10	8	Friday	NA	0.383434798157182
2018-06-01	6	10	9	Friday	NA	0.170877331544715
2018-06-01	6	10	10	Friday	NA	-0.0132469781571816
2018-06-01	6	10	12	Friday	NA	0.479864497452575
2018-06-01	6	10	13	Friday	NA	0.646169881300813
2018-06-01	6	10	15	Friday	NA	0.631204451490515
2018-06-01	6	10	16	Friday	NA	0.366040197235772
2018-06-01	6	10	18	Friday	NA	0.500893720054201
2018-06-01	6	10	19	Friday	NA	0.555190055826558
2018-06-01	6	10	20	Friday	NA	0.6715171100271
2018-06-01	6	10	21	Friday	NA	0.456046857669377
2018-06-01	6	10	22	Friday	NA	0.628696435772358
2018-06-01	6	10	23	Friday	NA	0.76370139403794
2018-06-01	6	10	24	Friday	NA	0.948653393495935
2018-06-01	6	10	26	Friday	NA	0.395558890298103
2018-06-01	6	12	1	Friday	NA	0.446130783360434
2018-06-01	6	12	2	Friday	NA	0.575138028726287
2018-06-01	6	12	4	Friday	NA	0.285383737560976
2018-06-01	6	12	7	Friday	NA	0.340302139837398
2018-06-01	6	12	8	Friday	NA	0.52144786596206
2018-06-01	6	12	9	Friday	NA	0.308890399349594
2018-06-01	6	12	10	Friday	NA	0.479864497452575
2018-06-01	6	12	12	Friday	NA	-0.00209673983739837
2018-06-01	6	12	13	Friday	NA	0.784182941463415
2018-06-01	6	12	14	Friday	NA	0.57411401897019
2018-06-01	6	12	16	Friday	NA	0.628920528455285
2018-06-01	6	12	17	Friday	NA	0.347459215718157
2018-06-01	6	12	19	Friday	NA	0.817435126287263
2018-06-01	6	12	21	Friday	NA	0.718281080758808
2018-06-01	6	12	22	Friday	NA	0.890941505691057
2018-06-01	6	12	23	Friday	NA	1.02594709701897
2018-06-01	6	12	26	Friday	NA	0.6007344899729
2018-06-01	6	12	27	Friday	NA	1.04513481897019
2018-06-01	6	13	8	Friday	NA	0.262710446070461
2018-06-01	6	13	9	Friday	NA	0.475193255392954
2018-06-01	6	13	10	Friday	NA	0.646169881300813
2018-06-01	6	13	12	Friday	NA	0.784182941463415
2018-06-01	6	13	13	Friday	NA	-3.33991327913279e-06
2018-06-01	6	13	21	Friday	NA	1.11542286395664
2018-06-01	6	13	26	Friday	NA	1.05485801788618
2018-06-01	6	14	4	Friday	NA	0.638073460704607
2018-06-01	6	14	7	Friday	NA	0.23392950097561
2018-06-01	6	14	9	Friday	NA	0.592977055284553
2018-06-01	6	14	10	Friday	NA	0.763953663414634
2018-06-01	6	14	12	Friday	NA	0.57411401897019
2018-06-01	6	14	14	Friday	NA	-9.66178861788618e-06
2018-06-01	6	14	21	Friday	NA	1.21131417886179
2018-06-01	6	15	1	Friday	NA	0.703322402710027
2018-06-01	6	15	2	Friday	NA	0.513612913333333
2018-06-01	6	15	4	Friday	NA	0.864599724661247
2018-06-01	6	15	9	Friday	NA	0.815289244444445
2018-06-01	6	15	10	Friday	NA	0.631204451490515
2018-06-01	6	15	15	Friday	NA	-0.00535730184281843
2018-06-01	6	15	16	Friday	NA	0.241901334579946
2018-06-01	6	15	17	Friday	NA	0.550045829810298
2018-06-01	6	15	18	Friday	NA	0.376301210352304
2018-06-01	6	15	19	Friday	NA	0.189516152520325
2018-06-01	6	15	20	Friday	NA	0.0587052220054201
2018-06-01	6	15	21	Friday	NA	0.238844510189702
2018-06-01	6	15	22	Friday	NA	0.263022532140921
2018-06-01	6	15	23	Friday	NA	0.39802809701897
2018-06-01	6	15	24	Friday	NA	0.582954828184282
2018-06-01	6	15	26	Friday	NA	0.271261406449865
2018-06-01	6	15	27	Friday	NA	0.417215845149052
2018-06-01	6	16	1	Friday	NA	0.437287767696477
2018-06-01	6	16	2	Friday	NA	0.247578738319783
2018-06-01	6	16	4	Friday	NA	0.598564268292683
2018-06-01	6	16	9	Friday	NA	0.55012414200542
2018-06-01	6	16	10	Friday	NA	0.366040197235772
2018-06-01	6	16	15	Friday	NA	0.241901334579946
2018-06-01	6	16	16	Friday	NA	-0.0245866756097561
2018-06-01	6	16	17	Friday	NA	0.283716826829268
2018-06-01	6	16	18	Friday	NA	0.110267107533875
2018-06-01	6	16	19	Friday	NA	0.164571913116531
2018-06-01	6	16	20	Friday	NA	0.281740600162602
2018-06-01	6	16	21	Friday	NA	0.065420453604336
2018-06-01	6	16	22	Friday	NA	0.238078292737127
2018-06-01	6	16	23	Friday	NA	0.373083893170732
2018-06-01	6	16	26	Friday	NA	0.0049321285094851
2018-06-01	6	16	27	Friday	NA	0.392271605691057
2018-06-01	6	17	1	Friday	NA	0.494189467588076
2018-06-01	6	17	2	Friday	NA	0.403556634254743
2018-06-01	6	17	3	Friday	NA	0.238662194471545
2018-06-01	6	17	4	Friday	NA	0.604476623306233
2018-06-01	6	17	7	Friday	NA	0.689794326287263
2018-06-01	6	17	9	Friday	NA	0.657110024932249
2018-06-01	6	17	10	Friday	NA	0.671328944173442
2018-06-01	6	17	12	Friday	NA	0.347459215718157
2018-06-01	6	17	15	Friday	NA	0.550045829810298
2018-06-01	6	17	16	Friday	NA	0.283716826829268
2018-06-01	6	17	17	Friday	NA	-1.10971815718157e-05
2018-06-01	6	17	18	Friday	NA	0.358822901084011
2018-06-01	6	17	19	Friday	NA	0.472253488130081
2018-06-01	6	17	20	Friday	NA	0.589716692682927
2018-06-01	6	17	21	Friday	NA	0.373099284715447
2018-06-01	6	17	22	Friday	NA	0.545759867750678
2018-06-01	6	17	23	Friday	NA	0.680765468292683
2018-06-01	6	17	26	Friday	NA	0.255017082113821
2018-06-01	6	17	27	Friday	NA	0.699953180487805
2018-06-01	6	18	2	Friday	NA	0.135299272682927
2018-06-01	6	18	4	Friday	NA	0.486522613279133
2018-06-01	6	18	10	Friday	NA	0.500893720054201
2018-06-01	6	18	15	Friday	NA	0.376301210352304
2018-06-01	6	18	16	Friday	NA	0.110267107533875
2018-06-01	6	18	18	Friday	NA	-0.00202524352303523
2018-06-01	6	18	19	Friday	NA	0.297661303739837
2018-06-01	6	18	20	Friday	NA	0.415661367533875
2018-06-01	6	18	21	Friday	NA	0.198507198157182
2018-06-01	6	18	22	Friday	NA	0.371167683306233
2018-06-01	6	18	23	Friday	NA	0.506173283794038
2018-06-01	6	18	26	Friday	NA	0.0816098099728997
2018-06-01	6	18	27	Friday	NA	0.525360996314363
2018-06-01	6	19	1	Friday	NA	0.624684010840108
2018-06-01	6	19	2	Friday	NA	0.43497321197832
2018-06-01	6	19	4	Friday	NA	0.785963874796748
2018-06-01	6	19	9	Friday	NA	0.739273520325203
2018-06-01	6	19	10	Friday	NA	0.555190055826558
2018-06-01	6	19	15	Friday	NA	0.189516152520325
2018-06-01	6	19	16	Friday	NA	0.164571913116531
2018-06-01	6	19	18	Friday	NA	0.297661303739837
2018-06-01	6	19	19	Friday	NA	-0.00525019176151762
2018-06-01	6	19	20	Friday	NA	0.15693724596206
2018-06-01	6	19	21	Friday	NA	0.0951562705691057
2018-06-01	6	19	22	Friday	NA	0.0682561878590786
2018-06-01	6	19	23	Friday	NA	0.203261788509485
2018-06-01	6	19	24	Friday	NA	0.388213940813008
2018-06-01	6	19	26	Friday	NA	0.193469863360434
2018-06-01	6	19	27	Friday	NA	0.222449500867209
2018-06-01	6	20	1	Friday	NA	0.742683118157182
2018-06-01	6	20	2	Friday	NA	0.552973146341463
2018-06-01	6	20	4	Friday	NA	0.903961376151762
2018-06-01	6	20	8	Friday	NA	1.06815889539295
2018-06-01	6	20	9	Friday	NA	0.855601428726287
2018-06-01	6	20	10	Friday	NA	0.6715171100271
2018-06-01	6	20	12	Friday	NA	0.934896649864499
2018-06-01	6	20	15	Friday	NA	0.0587052220054201
2018-06-01	6	20	16	Friday	NA	0.281740600162602
2018-06-01	6	20	18	Friday	NA	0.415661367533875
2018-06-01	6	20	19	Friday	NA	0.15693724596206
2018-06-01	6	20	20	Friday	NA	-0.00544813512195122
2018-06-01	6	20	21	Friday	NA	0.244717563306233
2018-06-01	6	20	22	Friday	NA	0.230443625528455
2018-06-01	6	20	23	Friday	NA	0.365449162059621
2018-06-01	6	20	24	Friday	NA	0.550355712737127
2018-06-01	6	20	26	Friday	NA	0.310932560704607
2018-06-01	6	20	27	Friday	NA	0.384636938536585
2018-06-01	6	21	1	Friday	NA	0.525529905257453
2018-06-01	6	21	2	Friday	NA	0.335819106449865
2018-06-01	6	21	3	Friday	NA	0.50366377604336
2018-06-01	6	21	4	Friday	NA	0.686809769105691
2018-06-01	6	21	8	Friday	NA	0.852687780487805
2018-06-01	6	21	9	Friday	NA	0.640130313821138
2018-06-01	6	21	10	Friday	NA	0.456046857669377
2018-06-01	6	21	12	Friday	NA	0.718281080758808
2018-06-01	6	21	13	Friday	NA	1.11542286395664
2018-06-01	6	21	15	Friday	NA	0.238844510189702
2018-06-01	6	21	16	Friday	NA	0.065420453604336
2018-06-01	6	21	17	Friday	NA	0.373099284715447
2018-06-01	6	21	18	Friday	NA	0.198507198157182
2018-06-01	6	21	19	Friday	NA	0.0951562705691057
2018-06-01	6	21	20	Friday	NA	0.244717563306233
2018-06-01	6	21	21	Friday	NA	-0.00423219756097561
2018-06-01	6	21	22	Friday	NA	0.168662650189702
2018-06-01	6	21	23	Friday	NA	0.303668250785908
2018-06-01	6	21	24	Friday	NA	0.48862037300813
2018-06-01	6	21	26	Friday	NA	0.0943156598373984
2018-06-01	6	21	27	Friday	NA	0.322855963197832
2018-06-01	6	22	1	Friday	NA	0.698190390785908
2018-06-01	6	22	2	Friday	NA	0.508479591598916
2018-06-01	6	22	4	Friday	NA	0.859470254200542
2018-06-01	6	22	8	Friday	NA	1.02533736639566
2018-06-01	6	22	9	Friday	NA	0.812779899728997
2018-06-01	6	22	10	Friday	NA	0.628696435772358
2018-06-01	6	22	12	Friday	NA	0.890941505691057
2018-06-01	6	22	15	Friday	NA	0.263022532140921
2018-06-01	6	22	16	Friday	NA	0.238078292737127
2018-06-01	6	22	18	Friday	NA	0.371167683306233
2018-06-01	6	22	19	Friday	NA	0.0682561878590786
2018-06-01	6	22	20	Friday	NA	0.230443625528455
2018-06-01	6	22	21	Friday	NA	0.168662650189702
2018-06-01	6	22	22	Friday	NA	-0.00399649051490515
2018-06-01	6	22	23	Friday	NA	0.276768163794038
2018-06-01	6	22	24	Friday	NA	0.46172031604336
2018-06-01	6	22	26	Friday	NA	0.266976242926829
2018-06-01	6	22	27	Friday	NA	0.150196822493225
2018-06-01	6	23	1	Friday	NA	0.833195990785908
2018-06-01	6	23	2	Friday	NA	0.643485191869919
2018-06-01	6	23	3	Friday	NA	0.811329874796748
2018-06-01	6	23	4	Friday	NA	0.994475854742547
2018-06-01	6	23	8	Friday	NA	1.16034232520325
2018-06-01	6	23	9	Friday	NA	0.947784858536585
2018-06-01	6	23	10	Friday	NA	0.76370139403794
2018-06-01	6	23	12	Friday	NA	1.02594709701897
2018-06-01	6	23	13	Friday	NA	1.42307740867209
2018-06-01	6	23	15	Friday	NA	0.39802809701897
2018-06-01	6	23	16	Friday	NA	0.373083893170732
2018-06-01	6	23	17	Friday	NA	0.680765468292683
2018-06-01	6	23	18	Friday	NA	0.506173283794038
2018-06-01	6	23	19	Friday	NA	0.203261788509485
2018-06-01	6	23	20	Friday	NA	0.365449162059621
2018-06-01	6	23	21	Friday	NA	0.303668250785908
2018-06-01	6	23	22	Friday	NA	0.276768163794038
2018-06-01	6	23	23	Friday	NA	-8.60878590785908e-05
2018-06-01	6	23	24	Friday	NA	0.18486617902439
2018-06-01	6	23	26	Friday	NA	0.401981843360434
2018-06-01	6	23	27	Friday	NA	0.430961476747967
2018-06-01	6	24	1	Friday	NA	1.01814799891599
2018-06-01	6	24	4	Friday	NA	1.17942786233062
2018-06-01	6	24	8	Friday	NA	1.34529432466125
2018-06-01	6	24	9	Friday	NA	1.13273685853659
2018-06-01	6	24	10	Friday	NA	0.948653393495935
2018-06-01	6	24	12	Friday	NA	1.21089910243902
2018-06-01	6	24	13	Friday	NA	1.60802940813008
2018-06-01	6	24	15	Friday	NA	0.582954828184282
2018-06-01	6	24	16	Friday	NA	0.55803589701897
2018-06-01	6	24	17	Friday	NA	0.865717473170732
2018-06-01	6	24	18	Friday	NA	0.691125291598916
2018-06-01	6	24	19	Friday	NA	0.388213940813008
2018-06-01	6	24	20	Friday	NA	0.550355712737127
2018-06-01	6	24	21	Friday	NA	0.48862037300813
2018-06-01	6	24	22	Friday	NA	0.46172031604336
2018-06-01	6	24	23	Friday	NA	0.18486617902439
2018-06-01	6	24	24	Friday	NA	-5.89536585365854e-05
2018-06-01	6	24	26	Friday	NA	0.586933848780488
2018-06-01	6	24	27	Friday	NA	0.615913629268293
2018-06-01	6	26	1	Friday	NA	0.408630397073171
2018-06-01	6	26	2	Friday	NA	0.218921430352304
2018-06-01	6	26	3	Friday	NA	0.386603701734417
2018-06-01	6	26	4	Friday	NA	0.569908217886179
2018-06-01	6	26	8	Friday	NA	0.792122934417344
2018-06-01	6	26	9	Friday	NA	0.579565467750678
2018-06-01	6	26	10	Friday	NA	0.395558890298103
2018-06-01	6	26	12	Friday	NA	0.6007344899729
2018-06-01	6	26	13	Friday	NA	1.05485801788618
2018-06-01	6	26	15	Friday	NA	0.271261406449865
2018-06-01	6	26	16	Friday	NA	0.0049321285094851
2018-06-01	6	26	17	Friday	NA	0.255017082113821
2018-06-01	6	26	18	Friday	NA	0.0816098099728997
2018-06-01	6	26	19	Friday	NA	0.193469863360434
2018-06-01	6	26	20	Friday	NA	0.310932560704607
2018-06-01	6	26	21	Friday	NA	0.0943156598373984
2018-06-01	6	26	22	Friday	NA	0.266976242926829
2018-06-01	6	26	23	Friday	NA	0.401981843360434
2018-06-01	6	26	24	Friday	NA	0.586933848780488
2018-06-01	6	26	26	Friday	NA	-0.0237676570731707
2018-06-01	6	26	27	Friday	NA	0.421169555934959
2018-06-01	6	27	1	Friday	NA	0.852383703523035
2018-06-01	6	27	4	Friday	NA	1.01366356693767
2018-06-01	6	27	8	Friday	NA	1.1795306796748
2018-06-01	6	27	9	Friday	NA	0.96697321300813
2018-06-01	6	27	10	Friday	NA	0.782889748509485
2018-06-01	6	27	12	Friday	NA	1.04513481897019
2018-06-01	6	27	15	Friday	NA	0.417215845149052
2018-06-01	6	27	16	Friday	NA	0.392271605691057
2018-06-01	6	27	18	Friday	NA	0.525360996314363
2018-06-01	6	27	19	Friday	NA	0.222449500867209
2018-06-01	6	27	20	Friday	NA	0.384636938536585
2018-06-01	6	27	21	Friday	NA	0.322855963197832
2018-06-01	6	27	22	Friday	NA	0.150196822493225
2018-06-01	6	27	23	Friday	NA	0.430961476747967
2018-06-01	6	27	24	Friday	NA	0.615913629268293
2018-06-01	6	27	26	Friday	NA	0.421169555934959
2018-06-01	6	27	27	Friday	NA	-0.000196887262872629
2018-06-01	7	1	1	Friday	NA	-0.000193229810298103
2018-06-01	7	1	2	Friday	NA	0.189310391761518
2018-06-01	7	1	3	Friday	NA	0.257176933495935
2018-06-01	7	1	4	Friday	NA	0.161315392520325
2018-06-01	7	1	6	Friday	NA	0.305797033170732
2018-06-01	7	1	7	Friday	NA	0.56561607696477
2018-06-01	7	1	9	Friday	NA	0.756628371815718
2018-06-01	7	1	10	Friday	NA	0.819987052574526
2018-06-01	7	1	12	Friday	NA	0.446130785582656
2018-06-01	7	1	15	Friday	NA	0.703322402710027
2018-06-01	7	1	16	Friday	NA	0.437287767696477
2018-06-01	7	1	17	Friday	NA	0.494189467588076
2018-06-01	7	1	18	Friday	NA	0.325090546612466
2018-06-01	7	1	19	Friday	NA	0.624684010840108
2018-06-01	7	1	20	Friday	NA	0.742683118157182
2018-06-01	7	1	21	Friday	NA	0.525529905257453
2018-06-01	7	1	22	Friday	NA	0.698190390785908
2018-06-01	7	1	23	Friday	NA	0.833195990785908
2018-06-01	7	1	26	Friday	NA	0.408630397073171
2018-06-01	7	1	27	Friday	NA	0.852383703523035
2018-06-01	7	2	1	Friday	NA	0.189310391761518
2018-06-01	7	2	2	Friday	NA	-0.000483464661246612
2018-06-01	7	2	3	Friday	NA	0.175262872899729
2018-06-01	7	2	4	Friday	NA	0.35074730905149
2018-06-01	7	2	6	Friday	NA	0.495300445149052
2018-06-01	7	2	9	Friday	NA	0.807769352303523
2018-06-01	7	2	12	Friday	NA	0.575138029268293
2018-06-01	7	2	15	Friday	NA	0.513612913333333
2018-06-01	7	2	16	Friday	NA	0.247578738319783
2018-06-01	7	2	18	Friday	NA	0.135299272682927
2018-06-01	7	2	19	Friday	NA	0.43497321197832
2018-06-01	7	2	21	Friday	NA	0.335819106449865
2018-06-01	7	2	22	Friday	NA	0.508479591598916
2018-06-01	7	2	23	Friday	NA	0.643485191869919
2018-06-01	7	2	26	Friday	NA	0.218921430352304
2018-06-01	7	2	27	Friday	NA	0.662672904607046
2018-06-01	7	3	1	Friday	NA	0.257176933495935
2018-06-01	7	3	2	Friday	NA	0.175262872899729
2018-06-01	7	3	3	Friday	NA	-9.47222764227642e-05
2018-06-01	7	3	4	Friday	NA	0.412619569810298
2018-06-01	7	3	7	Friday	NA	0.746674892140921
2018-06-01	7	3	9	Friday	NA	0.731709113821138
2018-06-01	7	3	10	Friday	NA	0.797558903523035
2018-06-01	7	3	12	Friday	NA	0.421185522113821
2018-06-01	7	3	15	Friday	NA	0.681341732791328
2018-06-01	7	3	16	Friday	NA	0.415266877127371
2018-06-01	7	3	17	Friday	NA	0.238662194471545
2018-06-01	7	3	18	Friday	NA	0.310781938699187
2018-06-01	7	3	19	Friday	NA	0.602817894850948
2018-06-01	7	3	20	Friday	NA	0.720744621138211
2018-06-01	7	3	21	Friday	NA	0.50366377604336
2018-06-01	7	3	22	Friday	NA	0.676324274254743
2018-06-01	7	3	23	Friday	NA	0.811329874796748
2018-06-01	7	3	26	Friday	NA	0.386603701734417
2018-06-01	7	3	27	Friday	NA	0.830517587533875
2018-06-01	7	4	1	Friday	NA	0.161315609701897
2018-06-01	7	4	2	Friday	NA	0.35074752596206
2018-06-01	7	4	3	Friday	NA	0.412619764119241
2018-06-01	7	4	4	Friday	NA	-0.000176614417344173
2018-06-01	7	4	6	Friday	NA	0.438046701463415
2018-06-01	7	4	7	Friday	NA	0.404136158482385
2018-06-01	7	4	8	Friday	NA	0.808926621138211
2018-06-01	7	4	9	Friday	NA	0.596369154471545
2018-06-01	7	4	10	Friday	NA	0.766450040650407
2018-06-01	7	4	12	Friday	NA	0.285383738807588
2018-06-01	7	4	14	Friday	NA	0.638073462330623
2018-06-01	7	4	15	Friday	NA	0.864599940921409
2018-06-01	7	4	16	Friday	NA	0.598564484552846
2018-06-01	7	4	17	Friday	NA	0.604476708401084
2018-06-01	7	4	18	Friday	NA	0.486522830189702
2018-06-01	7	4	19	Friday	NA	0.785964091056911
2018-06-01	7	4	20	Friday	NA	0.903961592411924
2018-06-01	7	4	21	Friday	NA	0.686809985365854
2018-06-01	7	4	22	Friday	NA	0.859470470460705
2018-06-01	7	4	23	Friday	NA	0.99447607100271
2018-06-01	7	4	26	Friday	NA	0.569908434688347
2018-06-01	7	4	27	Friday	NA	1.01366378319783
2018-06-01	7	6	1	Friday	NA	0.305639050460705
2018-06-01	7	6	2	Friday	NA	0.495142463089431
2018-06-01	7	6	4	Friday	NA	0.426285008455285
2018-06-01	7	6	6	Friday	NA	-6.83289972899729e-07
2018-06-01	7	6	7	Friday	NA	0.830592109485095
2018-06-01	7	6	12	Friday	NA	0.711494588075881
2018-06-01	7	6	19	Friday	NA	0.930515623306233
2018-06-01	7	6	21	Friday	NA	0.831361517615176
2018-06-01	7	7	1	Friday	NA	0.565616074796748
2018-06-01	7	7	2	Friday	NA	0.753263291598916
2018-06-01	7	7	3	Friday	NA	0.746674891598916
2018-06-01	7	7	4	Friday	NA	0.404136157235772
2018-06-01	7	7	7	Friday	NA	-9.86265582655827e-06
2018-06-01	7	7	9	Friday	NA	0.649217059078591
2018-06-01	7	7	10	Friday	NA	0.820189899186992
2018-06-01	7	7	12	Friday	NA	0.340302139837398
2018-06-01	7	7	14	Friday	NA	0.23392950097561
2018-06-01	7	7	19	Friday	NA	1.13572983143631
2018-06-01	7	7	21	Friday	NA	1.03657576802168
2018-06-01	7	7	22	Friday	NA	1.20923621084011
2018-06-01	7	8	1	Friday	NA	0.969185836314363
2018-06-01	7	8	4	Friday	NA	0.808926619512195
2018-06-01	7	8	8	Friday	NA	-2.46373983739837e-05
2018-06-01	7	8	9	Friday	NA	0.212458171924119
2018-06-01	7	8	10	Friday	NA	0.383434798157182
2018-06-01	7	8	12	Friday	NA	0.52144786596206
2018-06-01	7	8	13	Friday	NA	0.262710446070461
2018-06-01	7	8	14	Friday	NA	0.805530720325203
2018-06-01	7	8	15	Friday	NA	1.02784671111111
2018-06-01	7	8	18	Friday	NA	0.897354074254742
2018-06-01	7	8	19	Friday	NA	0.95183098699187
2018-06-01	7	8	20	Friday	NA	1.06815889539295
2018-06-01	7	8	21	Friday	NA	0.852687780487805
2018-06-01	7	8	22	Friday	NA	1.02533736639566
2018-06-01	7	8	23	Friday	NA	1.16034232520325
2018-06-01	7	8	24	Friday	NA	1.34529432466125
2018-06-01	7	8	26	Friday	NA	0.792122934417344
2018-06-01	7	9	1	Friday	NA	0.756628369647697
2018-06-01	7	9	2	Friday	NA	0.807769351761518
2018-06-01	7	9	3	Friday	NA	0.731709113821138
2018-06-01	7	9	4	Friday	NA	0.596369153387534
2018-06-01	7	9	7	Friday	NA	0.649217059078591
2018-06-01	7	9	8	Friday	NA	0.212458171924119
2018-06-01	7	9	9	Friday	NA	-9.92946341463415e-05
2018-06-01	7	9	10	Friday	NA	0.170877331544715
2018-06-01	7	9	12	Friday	NA	0.308890399349594
2018-06-01	7	9	13	Friday	NA	0.475193255392954
2018-06-01	7	9	14	Friday	NA	0.592977055284553
2018-06-01	7	9	15	Friday	NA	0.815289244444445
2018-06-01	7	9	16	Friday	NA	0.55012414200542
2018-06-01	7	9	17	Friday	NA	0.657110024932249
2018-06-01	7	9	18	Friday	NA	0.684796608130081
2018-06-01	7	9	19	Friday	NA	0.739273520325203
2018-06-01	7	9	20	Friday	NA	0.855601428726287
2018-06-01	7	9	21	Friday	NA	0.640130313821138
2018-06-01	7	9	22	Friday	NA	0.812779899728997
2018-06-01	7	9	23	Friday	NA	0.947784858536585
2018-06-01	7	9	24	Friday	NA	1.13273685853659
2018-06-01	7	9	26	Friday	NA	0.579565467750678
2018-06-01	7	9	27	Friday	NA	0.96697321300813
2018-06-01	7	10	1	Friday	NA	0.819987052574526
2018-06-01	7	10	4	Friday	NA	0.766450035772358
2018-06-01	7	10	8	Friday	NA	0.383434798157182
2018-06-01	7	10	9	Friday	NA	0.170877331544715
2018-06-01	7	10	10	Friday	NA	-0.0132469781571816
2018-06-01	7	10	12	Friday	NA	0.479864497452575
2018-06-01	7	10	13	Friday	NA	0.646169881300813
2018-06-01	7	10	14	Friday	NA	0.763953663414634
2018-06-01	7	10	15	Friday	NA	0.631204451490515
2018-06-01	7	10	16	Friday	NA	0.366040197235772
2018-06-01	7	10	18	Friday	NA	0.500893720054201
2018-06-01	7	10	19	Friday	NA	0.555190055826558
2018-06-01	7	10	20	Friday	NA	0.6715171100271
2018-06-01	7	10	21	Friday	NA	0.456046857669377
2018-06-01	7	10	22	Friday	NA	0.628696435772358
2018-06-01	7	10	23	Friday	NA	0.76370139403794
2018-06-01	7	10	24	Friday	NA	0.948653393495935
2018-06-01	7	10	26	Friday	NA	0.395558890298103
2018-06-01	7	10	27	Friday	NA	0.782889748509485
2018-06-01	7	12	1	Friday	NA	0.446130783360434
2018-06-01	7	12	2	Friday	NA	0.575138028726287
2018-06-01	7	12	3	Friday	NA	0.421185522113821
2018-06-01	7	12	4	Friday	NA	0.285383737560976
2018-06-01	7	12	7	Friday	NA	0.340302139837398
2018-06-01	7	12	8	Friday	NA	0.52144786596206
2018-06-01	7	12	9	Friday	NA	0.308890399349594
2018-06-01	7	12	10	Friday	NA	0.479864497452575
2018-06-01	7	12	12	Friday	NA	-0.00209673983739837
2018-06-01	7	12	13	Friday	NA	0.784182941463415
2018-06-01	7	12	14	Friday	NA	0.57411401897019
2018-06-01	7	12	16	Friday	NA	0.628920528455285
2018-06-01	7	12	17	Friday	NA	0.347459215718157
2018-06-01	7	12	18	Friday	NA	0.671867877506775
2018-06-01	7	12	19	Friday	NA	0.817435126287263
2018-06-01	7	12	20	Friday	NA	0.934896649864499
2018-06-01	7	12	21	Friday	NA	0.718281080758808
2018-06-01	7	12	22	Friday	NA	0.890941505691057
2018-06-01	7	12	23	Friday	NA	1.02594709701897
2018-06-01	7	12	26	Friday	NA	0.6007344899729
2018-06-01	7	13	8	Friday	NA	0.262710446070461
2018-06-01	7	13	9	Friday	NA	0.475193255392954
2018-06-01	7	13	10	Friday	NA	0.646169881300813
2018-06-01	7	13	12	Friday	NA	0.784182941463415
2018-06-01	7	13	13	Friday	NA	-3.33991327913279e-06
2018-06-01	7	13	19	Friday	NA	1.2145660704607
2018-06-01	7	13	21	Friday	NA	1.11542286395664
2018-06-01	7	13	22	Friday	NA	1.2880724498645
2018-06-01	7	13	23	Friday	NA	1.42307740867209
2018-06-01	7	13	24	Friday	NA	1.60802940813008
2018-06-01	7	13	26	Friday	NA	1.05485801788618
2018-06-01	7	14	1	Friday	NA	0.799553331165312
2018-06-01	7	14	4	Friday	NA	0.638073460704607
2018-06-01	7	14	7	Friday	NA	0.23392950097561
2018-06-01	7	14	9	Friday	NA	0.592977055284553
2018-06-01	7	14	10	Friday	NA	0.763953663414634
2018-06-01	7	14	12	Friday	NA	0.57411401897019
2018-06-01	7	14	14	Friday	NA	-9.66178861788618e-06
2018-06-01	7	14	19	Friday	NA	1.31046102710027
2018-06-01	7	14	21	Friday	NA	1.21131417886179
2018-06-01	7	15	1	Friday	NA	0.703322402710027
2018-06-01	7	15	2	Friday	NA	0.513612913333333
2018-06-01	7	15	4	Friday	NA	0.864599724661247
2018-06-01	7	15	9	Friday	NA	0.815289244444445
2018-06-01	7	15	10	Friday	NA	0.631204451490515
2018-06-01	7	15	15	Friday	NA	-0.00535730184281843
2018-06-01	7	15	16	Friday	NA	0.241901334579946
2018-06-01	7	15	17	Friday	NA	0.550045829810298
2018-06-01	7	15	18	Friday	NA	0.376301210352304
2018-06-01	7	15	19	Friday	NA	0.189516152520325
2018-06-01	7	15	20	Friday	NA	0.0587052220054201
2018-06-01	7	15	21	Friday	NA	0.238844510189702
2018-06-01	7	15	22	Friday	NA	0.263022532140921
2018-06-01	7	15	23	Friday	NA	0.39802809701897
2018-06-01	7	15	24	Friday	NA	0.582954828184282
2018-06-01	7	15	26	Friday	NA	0.271261406449865
2018-06-01	7	15	27	Friday	NA	0.417215845149052
2018-06-01	7	16	1	Friday	NA	0.437287767696477
2018-06-01	7	16	2	Friday	NA	0.247578738319783
2018-06-01	7	16	4	Friday	NA	0.598564268292683
2018-06-01	7	16	9	Friday	NA	0.55012414200542
2018-06-01	7	16	10	Friday	NA	0.366040197235772
2018-06-01	7	16	12	Friday	NA	0.628920528455285
2018-06-01	7	16	15	Friday	NA	0.241901334579946
2018-06-01	7	16	16	Friday	NA	-0.0245866756097561
2018-06-01	7	16	17	Friday	NA	0.283716826829268
2018-06-01	7	16	18	Friday	NA	0.110267107533875
2018-06-01	7	16	19	Friday	NA	0.164571913116531
2018-06-01	7	16	20	Friday	NA	0.281740600162602
2018-06-01	7	16	21	Friday	NA	0.065420453604336
2018-06-01	7	16	22	Friday	NA	0.238078292737127
2018-06-01	7	16	23	Friday	NA	0.373083893170732
2018-06-01	7	16	24	Friday	NA	0.55803589701897
2018-06-01	7	16	26	Friday	NA	0.0049321285094851
2018-06-01	7	16	27	Friday	NA	0.392271605691057
2018-06-01	7	17	1	Friday	NA	0.494189467588076
2018-06-01	7	17	2	Friday	NA	0.403556634254743
2018-06-01	7	17	3	Friday	NA	0.238662194471545
2018-06-01	7	17	4	Friday	NA	0.604476623306233
2018-06-01	7	17	9	Friday	NA	0.657110024932249
2018-06-01	7	17	10	Friday	NA	0.671328944173442
2018-06-01	7	17	12	Friday	NA	0.347459215718157
2018-06-01	7	17	15	Friday	NA	0.550045829810298
2018-06-01	7	17	16	Friday	NA	0.283716826829268
2018-06-01	7	17	17	Friday	NA	-1.10971815718157e-05
2018-06-01	7	17	18	Friday	NA	0.358822901084011
2018-06-01	7	17	19	Friday	NA	0.472253488130081
2018-06-01	7	17	20	Friday	NA	0.589716692682927
2018-06-01	7	17	21	Friday	NA	0.373099284715447
2018-06-01	7	17	22	Friday	NA	0.545759867750678
2018-06-01	7	17	23	Friday	NA	0.680765468292683
2018-06-01	7	17	24	Friday	NA	0.865717473170732
2018-06-01	7	17	26	Friday	NA	0.255017082113821
2018-06-01	7	17	27	Friday	NA	0.699953180487805
2018-06-01	7	18	1	Friday	NA	0.325090546612466
2018-06-01	7	18	2	Friday	NA	0.135299272682927
2018-06-01	7	18	4	Friday	NA	0.486522613279133
2018-06-01	7	18	9	Friday	NA	0.684796608130081
2018-06-01	7	18	10	Friday	NA	0.500893720054201
2018-06-01	7	18	12	Friday	NA	0.671867877506775
2018-06-01	7	18	15	Friday	NA	0.376301210352304
2018-06-01	7	18	16	Friday	NA	0.110267107533875
2018-06-01	7	18	17	Friday	NA	0.358822901084011
2018-06-01	7	18	18	Friday	NA	-0.00202524352303523
2018-06-01	7	18	19	Friday	NA	0.297661303739837
2018-06-01	7	18	20	Friday	NA	0.415661367533875
2018-06-01	7	18	21	Friday	NA	0.198507198157182
2018-06-01	7	18	22	Friday	NA	0.371167683306233
2018-06-01	7	18	23	Friday	NA	0.506173283794038
2018-06-01	7	18	26	Friday	NA	0.0816098099728997
2018-06-01	7	18	27	Friday	NA	0.525360996314363
2018-06-01	7	19	1	Friday	NA	0.624684010840108
2018-06-01	7	19	2	Friday	NA	0.43497321197832
2018-06-01	7	19	3	Friday	NA	0.602817894850948
2018-06-01	7	19	4	Friday	NA	0.785963874796748
2018-06-01	7	19	8	Friday	NA	0.95183098699187
2018-06-01	7	19	9	Friday	NA	0.739273520325203
2018-06-01	7	19	10	Friday	NA	0.555190055826558
2018-06-01	7	19	12	Friday	NA	0.817435126287263
2018-06-01	7	19	15	Friday	NA	0.189516152520325
2018-06-01	7	19	16	Friday	NA	0.164571913116531
2018-06-01	7	19	17	Friday	NA	0.472253488130081
2018-06-01	7	19	18	Friday	NA	0.297661303739837
2018-06-01	7	19	19	Friday	NA	-0.00525019176151762
2018-06-01	7	19	20	Friday	NA	0.15693724596206
2018-06-01	7	19	21	Friday	NA	0.0951562705691057
2018-06-01	7	19	22	Friday	NA	0.0682561878590786
2018-06-01	7	19	23	Friday	NA	0.203261788509485
2018-06-01	7	19	24	Friday	NA	0.388213940813008
2018-06-01	7	19	26	Friday	NA	0.193469863360434
2018-06-01	7	19	27	Friday	NA	0.222449500867209
2018-06-01	7	20	1	Friday	NA	0.742683118157182
2018-06-01	7	20	2	Friday	NA	0.552973146341463
2018-06-01	7	20	4	Friday	NA	0.903961376151762
2018-06-01	7	20	8	Friday	NA	1.06815889539295
2018-06-01	7	20	9	Friday	NA	0.855601428726287
2018-06-01	7	20	10	Friday	NA	0.6715171100271
2018-06-01	7	20	12	Friday	NA	0.934896649864499
2018-06-01	7	20	13	Friday	NA	1.33089397886179
2018-06-01	7	20	15	Friday	NA	0.0587052220054201
2018-06-01	7	20	16	Friday	NA	0.281740600162602
2018-06-01	7	20	17	Friday	NA	0.589716692682927
2018-06-01	7	20	18	Friday	NA	0.415661367533875
2018-06-01	7	20	19	Friday	NA	0.15693724596206
2018-06-01	7	20	20	Friday	NA	-0.00544813512195122
2018-06-01	7	20	21	Friday	NA	0.244717563306233
2018-06-01	7	20	22	Friday	NA	0.230443625528455
2018-06-01	7	20	23	Friday	NA	0.365449162059621
2018-06-01	7	20	24	Friday	NA	0.550355712737127
2018-06-01	7	20	26	Friday	NA	0.310932560704607
2018-06-01	7	20	27	Friday	NA	0.384636938536585
2018-06-01	7	21	1	Friday	NA	0.525529905257453
2018-06-01	7	21	2	Friday	NA	0.335819106449865
2018-06-01	7	21	3	Friday	NA	0.50366377604336
2018-06-01	7	21	4	Friday	NA	0.686809769105691
2018-06-01	7	21	6	Friday	NA	0.831519498644986
2018-06-01	7	21	8	Friday	NA	0.852687780487805
2018-06-01	7	21	9	Friday	NA	0.640130313821138
2018-06-01	7	21	10	Friday	NA	0.456046857669377
2018-06-01	7	21	12	Friday	NA	0.718281080758808
2018-06-01	7	21	13	Friday	NA	1.11542286395664
2018-06-01	7	21	15	Friday	NA	0.238844510189702
2018-06-01	7	21	16	Friday	NA	0.065420453604336
2018-06-01	7	21	17	Friday	NA	0.373099284715447
2018-06-01	7	21	18	Friday	NA	0.198507198157182
2018-06-01	7	21	19	Friday	NA	0.0951562705691057
2018-06-01	7	21	20	Friday	NA	0.244717563306233
2018-06-01	7	21	21	Friday	NA	-0.00423219756097561
2018-06-01	7	21	22	Friday	NA	0.168662650189702
2018-06-01	7	21	23	Friday	NA	0.303668250785908
2018-06-01	7	21	24	Friday	NA	0.48862037300813
2018-06-01	7	21	26	Friday	NA	0.0943156598373984
2018-06-01	7	21	27	Friday	NA	0.322855963197832
2018-06-01	7	22	1	Friday	NA	0.698190390785908
2018-06-01	7	22	2	Friday	NA	0.508479591598916
2018-06-01	7	22	4	Friday	NA	0.859470254200542
2018-06-01	7	22	8	Friday	NA	1.02533736639566
2018-06-01	7	22	9	Friday	NA	0.812779899728997
2018-06-01	7	22	10	Friday	NA	0.628696435772358
2018-06-01	7	22	12	Friday	NA	0.890941505691057
2018-06-01	7	22	13	Friday	NA	1.2880724498645
2018-06-01	7	22	15	Friday	NA	0.263022532140921
2018-06-01	7	22	16	Friday	NA	0.238078292737127
2018-06-01	7	22	18	Friday	NA	0.371167683306233
2018-06-01	7	22	19	Friday	NA	0.0682561878590786
2018-06-01	7	22	20	Friday	NA	0.230443625528455
2018-06-01	7	22	21	Friday	NA	0.168662650189702
2018-06-01	7	22	22	Friday	NA	-0.00399649051490515
2018-06-01	7	22	23	Friday	NA	0.276768163794038
2018-06-01	7	22	24	Friday	NA	0.46172031604336
2018-06-01	7	22	26	Friday	NA	0.266976242926829
2018-06-01	7	22	27	Friday	NA	0.150196822493225
2018-06-01	7	23	1	Friday	NA	0.833195990785908
2018-06-01	7	23	2	Friday	NA	0.643485191869919
2018-06-01	7	23	4	Friday	NA	0.994475854742547
2018-06-01	7	23	6	Friday	NA	1.13918558428184
2018-06-01	7	23	8	Friday	NA	1.16034232520325
2018-06-01	7	23	9	Friday	NA	0.947784858536585
2018-06-01	7	23	10	Friday	NA	0.76370139403794
2018-06-01	7	23	12	Friday	NA	1.02594709701897
2018-06-01	7	23	15	Friday	NA	0.39802809701897
2018-06-01	7	23	16	Friday	NA	0.373083893170732
2018-06-01	7	23	17	Friday	NA	0.680765468292683
2018-06-01	7	23	18	Friday	NA	0.506173283794038
2018-06-01	7	23	19	Friday	NA	0.203261788509485
2018-06-01	7	23	20	Friday	NA	0.365449162059621
2018-06-01	7	23	21	Friday	NA	0.303668250785908
2018-06-01	7	23	22	Friday	NA	0.276768163794038
2018-06-01	7	23	23	Friday	NA	-8.60878590785908e-05
2018-06-01	7	23	24	Friday	NA	0.18486617902439
2018-06-01	7	23	26	Friday	NA	0.401981843360434
2018-06-01	7	23	27	Friday	NA	0.430961476747967
2018-06-01	7	24	1	Friday	NA	1.01814799891599
2018-06-01	7	24	4	Friday	NA	1.17942786233062
2018-06-01	7	24	8	Friday	NA	1.34529432466125
2018-06-01	7	24	9	Friday	NA	1.13273685853659
2018-06-01	7	24	10	Friday	NA	0.948653393495935
2018-06-01	7	24	12	Friday	NA	1.21089910243902
2018-06-01	7	24	13	Friday	NA	1.60802940813008
2018-06-01	7	24	15	Friday	NA	0.582954828184282
2018-06-01	7	24	16	Friday	NA	0.55803589701897
2018-06-01	7	24	17	Friday	NA	0.865717473170732
2018-06-01	7	24	18	Friday	NA	0.691125291598916
2018-06-01	7	24	19	Friday	NA	0.388213940813008
2018-06-01	7	24	20	Friday	NA	0.550355712737127
2018-06-01	7	24	21	Friday	NA	0.48862037300813
2018-06-01	7	24	22	Friday	NA	0.46172031604336
2018-06-01	7	24	23	Friday	NA	0.18486617902439
2018-06-01	7	24	24	Friday	NA	-5.89536585365854e-05
2018-06-01	7	24	26	Friday	NA	0.586933848780488
2018-06-01	7	24	27	Friday	NA	0.615913629268293
2018-06-01	7	26	1	Friday	NA	0.408630397073171
2018-06-01	7	26	2	Friday	NA	0.218921430352304
2018-06-01	7	26	3	Friday	NA	0.386603701734417
2018-06-01	7	26	4	Friday	NA	0.569908217886179
2018-06-01	7	26	6	Friday	NA	0.714619984281843
2018-06-01	7	26	8	Friday	NA	0.792122934417344
2018-06-01	7	26	9	Friday	NA	0.579565467750678
2018-06-01	7	26	10	Friday	NA	0.395558890298103
2018-06-01	7	26	12	Friday	NA	0.6007344899729
2018-06-01	7	26	13	Friday	NA	1.05485801788618
2018-06-01	7	26	15	Friday	NA	0.271261406449865
2018-06-01	7	26	16	Friday	NA	0.0049321285094851
2018-06-01	7	26	17	Friday	NA	0.255017082113821
2018-06-01	7	26	18	Friday	NA	0.0816098099728997
2018-06-01	7	26	19	Friday	NA	0.193469863360434
2018-06-01	7	26	20	Friday	NA	0.310932560704607
2018-06-01	7	26	21	Friday	NA	0.0943156598373984
2018-06-01	7	26	22	Friday	NA	0.266976242926829
2018-06-01	7	26	23	Friday	NA	0.401981843360434
2018-06-01	7	26	24	Friday	NA	0.586933848780488
2018-06-01	7	26	26	Friday	NA	-0.0237676570731707
2018-06-01	7	26	27	Friday	NA	0.421169555934959
2018-06-01	7	27	1	Friday	NA	0.852383703523035
2018-06-01	7	27	4	Friday	NA	1.01366356693767
2018-06-01	7	27	8	Friday	NA	1.1795306796748
2018-06-01	7	27	9	Friday	NA	0.96697321300813
2018-06-01	7	27	10	Friday	NA	0.782889748509485
2018-06-01	7	27	12	Friday	NA	1.04513481897019
2018-06-01	7	27	15	Friday	NA	0.417215845149052
2018-06-01	7	27	16	Friday	NA	0.392271605691057
2018-06-01	7	27	17	Friday	NA	0.699953180487805
2018-06-01	7	27	18	Friday	NA	0.525360996314363
2018-06-01	7	27	19	Friday	NA	0.222449500867209
2018-06-01	7	27	20	Friday	NA	0.384636938536585
2018-06-01	7	27	21	Friday	NA	0.322855963197832
2018-06-01	7	27	22	Friday	NA	0.150196822493225
2018-06-01	7	27	23	Friday	NA	0.430961476747967
2018-06-01	7	27	24	Friday	NA	0.615913629268293
2018-06-01	7	27	26	Friday	NA	0.421169555934959
2018-06-01	7	27	27	Friday	NA	-0.000196887262872629
2018-06-01	8	1	1	Friday	NA	-0.000193229810298103
2018-06-01	8	1	2	Friday	NA	0.189310391761518
2018-06-01	8	1	3	Friday	NA	0.257176933495935
2018-06-01	8	1	4	Friday	NA	0.161315392520325
2018-06-01	8	1	6	Friday	NA	0.305797033170732
2018-06-01	8	1	7	Friday	NA	0.56561607696477
2018-06-01	8	1	9	Friday	NA	0.756628371815718
2018-06-01	8	1	10	Friday	NA	0.819987052574526
2018-06-01	8	1	12	Friday	NA	0.446130785582656
2018-06-01	8	1	15	Friday	NA	0.703322402710027
2018-06-01	8	1	17	Friday	NA	0.494189467588076
2018-06-01	8	1	18	Friday	NA	0.325090546612466
2018-06-01	8	1	19	Friday	NA	0.624684010840108
2018-06-01	8	1	21	Friday	NA	0.525529905257453
2018-06-01	8	1	22	Friday	NA	0.698190390785908
2018-06-01	8	1	23	Friday	NA	0.833195990785908
2018-06-01	8	1	26	Friday	NA	0.408630397073171
2018-06-01	8	1	27	Friday	NA	0.852383703523035
2018-06-01	8	2	1	Friday	NA	0.189310391761518
2018-06-01	8	2	2	Friday	NA	-0.000483464661246612
2018-06-01	8	2	3	Friday	NA	0.175262872899729
2018-06-01	8	2	4	Friday	NA	0.35074730905149
2018-06-01	8	2	6	Friday	NA	0.495300445149052
2018-06-01	8	2	9	Friday	NA	0.807769352303523
2018-06-01	8	2	12	Friday	NA	0.575138029268293
2018-06-01	8	2	15	Friday	NA	0.513612913333333
2018-06-01	8	2	18	Friday	NA	0.135299272682927
2018-06-01	8	2	19	Friday	NA	0.43497321197832
2018-06-01	8	2	20	Friday	NA	0.552973146341463
2018-06-01	8	2	21	Friday	NA	0.335819106449865
2018-06-01	8	2	22	Friday	NA	0.508479591598916
2018-06-01	8	2	26	Friday	NA	0.218921430352304
2018-06-01	8	2	27	Friday	NA	0.662672904607046
2018-06-01	8	3	1	Friday	NA	0.257176933495935
2018-06-01	8	3	2	Friday	NA	0.175262872899729
2018-06-01	8	3	3	Friday	NA	-9.47222764227642e-05
2018-06-01	8	3	4	Friday	NA	0.412619569810298
2018-06-01	8	3	9	Friday	NA	0.731709113821138
2018-06-01	8	3	10	Friday	NA	0.797558903523035
2018-06-01	8	3	12	Friday	NA	0.421185522113821
2018-06-01	8	3	15	Friday	NA	0.681341732791328
2018-06-01	8	3	16	Friday	NA	0.415266877127371
2018-06-01	8	3	17	Friday	NA	0.238662194471545
2018-06-01	8	3	18	Friday	NA	0.310781938699187
2018-06-01	8	3	19	Friday	NA	0.602817894850948
2018-06-01	8	3	20	Friday	NA	0.720744621138211
2018-06-01	8	3	21	Friday	NA	0.50366377604336
2018-06-01	8	3	22	Friday	NA	0.676324274254743
2018-06-01	8	3	23	Friday	NA	0.811329874796748
2018-06-01	8	3	26	Friday	NA	0.386603701734417
2018-06-01	8	3	27	Friday	NA	0.830517587533875
2018-06-01	8	4	1	Friday	NA	0.161315609701897
2018-06-01	8	4	2	Friday	NA	0.35074752596206
2018-06-01	8	4	3	Friday	NA	0.412619764119241
2018-06-01	8	4	4	Friday	NA	-0.000176614417344173
2018-06-01	8	4	6	Friday	NA	0.438046701463415
2018-06-01	8	4	7	Friday	NA	0.404136158482385
2018-06-01	8	4	8	Friday	NA	0.808926621138211
2018-06-01	8	4	9	Friday	NA	0.596369154471545
2018-06-01	8	4	10	Friday	NA	0.766450040650407
2018-06-01	8	4	12	Friday	NA	0.285383738807588
2018-06-01	8	4	14	Friday	NA	0.638073462330623
2018-06-01	8	4	15	Friday	NA	0.864599940921409
2018-06-01	8	4	16	Friday	NA	0.598564484552846
2018-06-01	8	4	17	Friday	NA	0.604476708401084
2018-06-01	8	4	18	Friday	NA	0.486522830189702
2018-06-01	8	4	19	Friday	NA	0.785964091056911
2018-06-01	8	4	20	Friday	NA	0.903961592411924
2018-06-01	8	4	21	Friday	NA	0.686809985365854
2018-06-01	8	4	22	Friday	NA	0.859470470460705
2018-06-01	8	4	23	Friday	NA	0.99447607100271
2018-06-01	8	4	26	Friday	NA	0.569908434688347
2018-06-01	8	4	27	Friday	NA	1.01366378319783
2018-06-01	8	6	1	Friday	NA	0.305639050460705
2018-06-01	8	6	2	Friday	NA	0.495142463089431
2018-06-01	8	6	4	Friday	NA	0.426285008455285
2018-06-01	8	6	6	Friday	NA	-6.83289972899729e-07
2018-06-01	8	6	7	Friday	NA	0.830592109485095
2018-06-01	8	6	12	Friday	NA	0.711494588075881
2018-06-01	8	6	19	Friday	NA	0.930515623306233
2018-06-01	8	6	22	Friday	NA	1.00402200325203
2018-06-01	8	7	1	Friday	NA	0.565616074796748
2018-06-01	8	7	2	Friday	NA	0.753263291598916
2018-06-01	8	7	4	Friday	NA	0.404136157235772
2018-06-01	8	7	7	Friday	NA	-9.86265582655827e-06
2018-06-01	8	7	9	Friday	NA	0.649217059078591
2018-06-01	8	7	10	Friday	NA	0.820189899186992
2018-06-01	8	7	12	Friday	NA	0.340302139837398
2018-06-01	8	7	14	Friday	NA	0.23392950097561
2018-06-01	8	7	19	Friday	NA	1.13572983143631
2018-06-01	8	7	21	Friday	NA	1.03657576802168
2018-06-01	8	8	4	Friday	NA	0.808926619512195
2018-06-01	8	8	8	Friday	NA	-2.46373983739837e-05
2018-06-01	8	8	9	Friday	NA	0.212458171924119
2018-06-01	8	8	10	Friday	NA	0.383434798157182
2018-06-01	8	8	12	Friday	NA	0.52144786596206
2018-06-01	8	8	13	Friday	NA	0.262710446070461
2018-06-01	8	8	14	Friday	NA	0.805530720325203
2018-06-01	8	8	15	Friday	NA	1.02784671111111
2018-06-01	8	8	16	Friday	NA	0.762681608672087
2018-06-01	8	8	19	Friday	NA	0.95183098699187
2018-06-01	8	8	20	Friday	NA	1.06815889539295
2018-06-01	8	8	21	Friday	NA	0.852687780487805
2018-06-01	8	8	22	Friday	NA	1.02533736639566
2018-06-01	8	8	23	Friday	NA	1.16034232520325
2018-06-01	8	8	26	Friday	NA	0.792122934417344
2018-06-01	8	9	1	Friday	NA	0.756628369647697
2018-06-01	8	9	2	Friday	NA	0.807769351761518
2018-06-01	8	9	3	Friday	NA	0.731709113821138
2018-06-01	8	9	4	Friday	NA	0.596369153387534
2018-06-01	8	9	7	Friday	NA	0.649217059078591
2018-06-01	8	9	8	Friday	NA	0.212458171924119
2018-06-01	8	9	9	Friday	NA	-9.92946341463415e-05
2018-06-01	8	9	10	Friday	NA	0.170877331544715
2018-06-01	8	9	12	Friday	NA	0.308890399349594
2018-06-01	8	9	13	Friday	NA	0.475193255392954
2018-06-01	8	9	14	Friday	NA	0.592977055284553
2018-06-01	8	9	15	Friday	NA	0.815289244444445
2018-06-01	8	9	16	Friday	NA	0.55012414200542
2018-06-01	8	9	17	Friday	NA	0.657110024932249
2018-06-01	8	9	18	Friday	NA	0.684796608130081
2018-06-01	8	9	19	Friday	NA	0.739273520325203
2018-06-01	8	9	20	Friday	NA	0.855601428726287
2018-06-01	8	9	21	Friday	NA	0.640130313821138
2018-06-01	8	9	22	Friday	NA	0.812779899728997
2018-06-01	8	9	23	Friday	NA	0.947784858536585
2018-06-01	8	9	24	Friday	NA	1.13273685853659
2018-06-01	8	9	26	Friday	NA	0.579565467750678
2018-06-01	8	9	27	Friday	NA	0.96697321300813
2018-06-01	8	10	1	Friday	NA	0.819987052574526
2018-06-01	8	10	4	Friday	NA	0.766450035772358
2018-06-01	8	10	8	Friday	NA	0.383434798157182
2018-06-01	8	10	9	Friday	NA	0.170877331544715
2018-06-01	8	10	10	Friday	NA	-0.0132469781571816
2018-06-01	8	10	12	Friday	NA	0.479864497452575
2018-06-01	8	10	13	Friday	NA	0.646169881300813
2018-06-01	8	10	14	Friday	NA	0.763953663414634
2018-06-01	8	10	15	Friday	NA	0.631204451490515
2018-06-01	8	10	18	Friday	NA	0.500893720054201
2018-06-01	8	10	19	Friday	NA	0.555190055826558
2018-06-01	8	10	20	Friday	NA	0.6715171100271
2018-06-01	8	10	21	Friday	NA	0.456046857669377
2018-06-01	8	10	22	Friday	NA	0.628696435772358
2018-06-01	8	10	23	Friday	NA	0.76370139403794
2018-06-01	8	10	24	Friday	NA	0.948653393495935
2018-06-01	8	10	26	Friday	NA	0.395558890298103
2018-06-01	8	10	27	Friday	NA	0.782889748509485
2018-06-01	8	12	1	Friday	NA	0.446130783360434
2018-06-01	8	12	2	Friday	NA	0.575138028726287
2018-06-01	8	12	3	Friday	NA	0.421185522113821
2018-06-01	8	12	4	Friday	NA	0.285383737560976
2018-06-01	8	12	7	Friday	NA	0.340302139837398
2018-06-01	8	12	8	Friday	NA	0.52144786596206
2018-06-01	8	12	9	Friday	NA	0.308890399349594
2018-06-01	8	12	10	Friday	NA	0.479864497452575
2018-06-01	8	12	12	Friday	NA	-0.00209673983739837
2018-06-01	8	12	13	Friday	NA	0.784182941463415
2018-06-01	8	12	14	Friday	NA	0.57411401897019
2018-06-01	8	12	17	Friday	NA	0.347459215718157
2018-06-01	8	12	18	Friday	NA	0.671867877506775
2018-06-01	8	12	19	Friday	NA	0.817435126287263
2018-06-01	8	12	21	Friday	NA	0.718281080758808
2018-06-01	8	12	22	Friday	NA	0.890941505691057
2018-06-01	8	12	23	Friday	NA	1.02594709701897
2018-06-01	8	12	26	Friday	NA	0.6007344899729
2018-06-01	8	13	8	Friday	NA	0.262710446070461
2018-06-01	8	13	9	Friday	NA	0.475193255392954
2018-06-01	8	13	10	Friday	NA	0.646169881300813
2018-06-01	8	13	13	Friday	NA	-3.33991327913279e-06
2018-06-01	8	13	19	Friday	NA	1.2145660704607
2018-06-01	8	13	21	Friday	NA	1.11542286395664
2018-06-01	8	13	23	Friday	NA	1.42307740867209
2018-06-01	8	14	1	Friday	NA	0.799553331165312
2018-06-01	8	14	4	Friday	NA	0.638073460704607
2018-06-01	8	14	7	Friday	NA	0.23392950097561
2018-06-01	8	14	9	Friday	NA	0.592977055284553
2018-06-01	8	14	10	Friday	NA	0.763953663414634
2018-06-01	8	14	12	Friday	NA	0.57411401897019
2018-06-01	8	14	14	Friday	NA	-9.66178861788618e-06
2018-06-01	8	14	19	Friday	NA	1.31046102710027
2018-06-01	8	14	21	Friday	NA	1.21131417886179
2018-06-01	8	15	1	Friday	NA	0.703322402710027
2018-06-01	8	15	2	Friday	NA	0.513612913333333
2018-06-01	8	15	4	Friday	NA	0.864599724661247
2018-06-01	8	15	9	Friday	NA	0.815289244444445
2018-06-01	8	15	10	Friday	NA	0.631204451490515
2018-06-01	8	15	15	Friday	NA	-0.00535730184281843
2018-06-01	8	15	16	Friday	NA	0.241901334579946
2018-06-01	8	15	17	Friday	NA	0.550045829810298
2018-06-01	8	15	18	Friday	NA	0.376301210352304
2018-06-01	8	15	19	Friday	NA	0.189516152520325
2018-06-01	8	15	20	Friday	NA	0.0587052220054201
2018-06-01	8	15	21	Friday	NA	0.238844510189702
2018-06-01	8	15	22	Friday	NA	0.263022532140921
2018-06-01	8	15	23	Friday	NA	0.39802809701897
2018-06-01	8	15	24	Friday	NA	0.582954828184282
2018-06-01	8	15	26	Friday	NA	0.271261406449865
2018-06-01	8	15	27	Friday	NA	0.417215845149052
2018-06-01	8	16	1	Friday	NA	0.437287767696477
2018-06-01	8	16	2	Friday	NA	0.247578738319783
2018-06-01	8	16	3	Friday	NA	0.415266877127371
2018-06-01	8	16	4	Friday	NA	0.598564268292683
2018-06-01	8	16	9	Friday	NA	0.55012414200542
2018-06-01	8	16	10	Friday	NA	0.366040197235772
2018-06-01	8	16	12	Friday	NA	0.628920528455285
2018-06-01	8	16	15	Friday	NA	0.241901334579946
2018-06-01	8	16	16	Friday	NA	-0.0245866756097561
2018-06-01	8	16	17	Friday	NA	0.283716826829268
2018-06-01	8	16	18	Friday	NA	0.110267107533875
2018-06-01	8	16	19	Friday	NA	0.164571913116531
2018-06-01	8	16	20	Friday	NA	0.281740600162602
2018-06-01	8	16	21	Friday	NA	0.065420453604336
2018-06-01	8	16	22	Friday	NA	0.238078292737127
2018-06-01	8	16	23	Friday	NA	0.373083893170732
2018-06-01	8	16	26	Friday	NA	0.0049321285094851
2018-06-01	8	16	27	Friday	NA	0.392271605691057
2018-06-01	8	17	1	Friday	NA	0.494189467588076
2018-06-01	8	17	2	Friday	NA	0.403556634254743
2018-06-01	8	17	3	Friday	NA	0.238662194471545
2018-06-01	8	17	4	Friday	NA	0.604476623306233
2018-06-01	8	17	7	Friday	NA	0.689794326287263
2018-06-01	8	17	9	Friday	NA	0.657110024932249
2018-06-01	8	17	10	Friday	NA	0.671328944173442
2018-06-01	8	17	12	Friday	NA	0.347459215718157
2018-06-01	8	17	15	Friday	NA	0.550045829810298
2018-06-01	8	17	16	Friday	NA	0.283716826829268
2018-06-01	8	17	17	Friday	NA	-1.10971815718157e-05
2018-06-01	8	17	18	Friday	NA	0.358822901084011
2018-06-01	8	17	19	Friday	NA	0.472253488130081
2018-06-01	8	17	20	Friday	NA	0.589716692682927
2018-06-01	8	17	21	Friday	NA	0.373099284715447
2018-06-01	8	17	22	Friday	NA	0.545759867750678
2018-06-01	8	17	23	Friday	NA	0.680765468292683
2018-06-01	8	17	26	Friday	NA	0.255017082113821
2018-06-01	8	17	27	Friday	NA	0.699953180487805
2018-06-01	8	18	1	Friday	NA	0.325090546612466
2018-06-01	8	18	2	Friday	NA	0.135299272682927
2018-06-01	8	18	9	Friday	NA	0.684796608130081
2018-06-01	8	18	10	Friday	NA	0.500893720054201
2018-06-01	8	18	15	Friday	NA	0.376301210352304
2018-06-01	8	18	16	Friday	NA	0.110267107533875
2018-06-01	8	18	17	Friday	NA	0.358822901084011
2018-06-01	8	18	18	Friday	NA	-0.00202524352303523
2018-06-01	8	18	19	Friday	NA	0.297661303739837
2018-06-01	8	18	20	Friday	NA	0.415661367533875
2018-06-01	8	18	21	Friday	NA	0.198507198157182
2018-06-01	8	18	22	Friday	NA	0.371167683306233
2018-06-01	8	18	23	Friday	NA	0.506173283794038
2018-06-01	8	18	24	Friday	NA	0.691125291598916
2018-06-01	8	18	26	Friday	NA	0.0816098099728997
2018-06-01	8	18	27	Friday	NA	0.525360996314363
2018-06-01	8	19	1	Friday	NA	0.624684010840108
2018-06-01	8	19	2	Friday	NA	0.43497321197832
2018-06-01	8	19	3	Friday	NA	0.602817894850948
2018-06-01	8	19	4	Friday	NA	0.785963874796748
2018-06-01	8	19	8	Friday	NA	0.95183098699187
2018-06-01	8	19	9	Friday	NA	0.739273520325203
2018-06-01	8	19	10	Friday	NA	0.555190055826558
2018-06-01	8	19	12	Friday	NA	0.817435126287263
2018-06-01	8	19	13	Friday	NA	1.2145660704607
2018-06-01	8	19	15	Friday	NA	0.189516152520325
2018-06-01	8	19	16	Friday	NA	0.164571913116531
2018-06-01	8	19	17	Friday	NA	0.472253488130081
2018-06-01	8	19	18	Friday	NA	0.297661303739837
2018-06-01	8	19	19	Friday	NA	-0.00525019176151762
2018-06-01	8	19	20	Friday	NA	0.15693724596206
2018-06-01	8	19	21	Friday	NA	0.0951562705691057
2018-06-01	8	19	22	Friday	NA	0.0682561878590786
2018-06-01	8	19	23	Friday	NA	0.203261788509485
2018-06-01	8	19	24	Friday	NA	0.388213940813008
2018-06-01	8	19	26	Friday	NA	0.193469863360434
2018-06-01	8	19	27	Friday	NA	0.222449500867209
2018-06-01	8	20	1	Friday	NA	0.742683118157182
2018-06-01	8	20	2	Friday	NA	0.552973146341463
2018-06-01	8	20	4	Friday	NA	0.903961376151762
2018-06-01	8	20	9	Friday	NA	0.855601428726287
2018-06-01	8	20	10	Friday	NA	0.6715171100271
2018-06-01	8	20	12	Friday	NA	0.934896649864499
2018-06-01	8	20	13	Friday	NA	1.33089397886179
2018-06-01	8	20	15	Friday	NA	0.0587052220054201
2018-06-01	8	20	16	Friday	NA	0.281740600162602
2018-06-01	8	20	17	Friday	NA	0.589716692682927
2018-06-01	8	20	18	Friday	NA	0.415661367533875
2018-06-01	8	20	19	Friday	NA	0.15693724596206
2018-06-01	8	20	20	Friday	NA	-0.00544813512195122
2018-06-01	8	20	21	Friday	NA	0.244717563306233
2018-06-01	8	20	22	Friday	NA	0.230443625528455
2018-06-01	8	20	23	Friday	NA	0.365449162059621
2018-06-01	8	20	24	Friday	NA	0.550355712737127
2018-06-01	8	20	26	Friday	NA	0.310932560704607
2018-06-01	8	20	27	Friday	NA	0.384636938536585
2018-06-01	8	21	1	Friday	NA	0.525529905257453
2018-06-01	8	21	2	Friday	NA	0.335819106449865
2018-06-01	8	21	3	Friday	NA	0.50366377604336
2018-06-01	8	21	4	Friday	NA	0.686809769105691
2018-06-01	8	21	6	Friday	NA	0.831519498644986
2018-06-01	8	21	8	Friday	NA	0.852687780487805
2018-06-01	8	21	9	Friday	NA	0.640130313821138
2018-06-01	8	21	10	Friday	NA	0.456046857669377
2018-06-01	8	21	12	Friday	NA	0.718281080758808
2018-06-01	8	21	15	Friday	NA	0.238844510189702
2018-06-01	8	21	16	Friday	NA	0.065420453604336
2018-06-01	8	21	17	Friday	NA	0.373099284715447
2018-06-01	8	21	18	Friday	NA	0.198507198157182
2018-06-01	8	21	19	Friday	NA	0.0951562705691057
2018-06-01	8	21	20	Friday	NA	0.244717563306233
2018-06-01	8	21	21	Friday	NA	-0.00423219756097561
2018-06-01	8	21	22	Friday	NA	0.168662650189702
2018-06-01	8	21	23	Friday	NA	0.303668250785908
2018-06-01	8	21	24	Friday	NA	0.48862037300813
2018-06-01	8	21	26	Friday	NA	0.0943156598373984
2018-06-01	8	21	27	Friday	NA	0.322855963197832
2018-06-01	8	22	1	Friday	NA	0.698190390785908
2018-06-01	8	22	4	Friday	NA	0.859470254200542
2018-06-01	8	22	8	Friday	NA	1.02533736639566
2018-06-01	8	22	9	Friday	NA	0.812779899728997
2018-06-01	8	22	10	Friday	NA	0.628696435772358
2018-06-01	8	22	12	Friday	NA	0.890941505691057
2018-06-01	8	22	13	Friday	NA	1.2880724498645
2018-06-01	8	22	15	Friday	NA	0.263022532140921
2018-06-01	8	22	16	Friday	NA	0.238078292737127
2018-06-01	8	22	17	Friday	NA	0.545759867750678
2018-06-01	8	22	18	Friday	NA	0.371167683306233
2018-06-01	8	22	19	Friday	NA	0.0682561878590786
2018-06-01	8	22	20	Friday	NA	0.230443625528455
2018-06-01	8	22	21	Friday	NA	0.168662650189702
2018-06-01	8	22	22	Friday	NA	-0.00399649051490515
2018-06-01	8	22	23	Friday	NA	0.276768163794038
2018-06-01	8	22	24	Friday	NA	0.46172031604336
2018-06-01	8	22	26	Friday	NA	0.266976242926829
2018-06-01	8	22	27	Friday	NA	0.150196822493225
2018-06-01	8	23	1	Friday	NA	0.833195990785908
2018-06-01	8	23	2	Friday	NA	0.643485191869919
2018-06-01	8	23	3	Friday	NA	0.811329874796748
2018-06-01	8	23	4	Friday	NA	0.994475854742547
2018-06-01	8	23	8	Friday	NA	1.16034232520325
2018-06-01	8	23	9	Friday	NA	0.947784858536585
2018-06-01	8	23	10	Friday	NA	0.76370139403794
2018-06-01	8	23	12	Friday	NA	1.02594709701897
2018-06-01	8	23	13	Friday	NA	1.42307740867209
2018-06-01	8	23	15	Friday	NA	0.39802809701897
2018-06-01	8	23	16	Friday	NA	0.373083893170732
2018-06-01	8	23	18	Friday	NA	0.506173283794038
2018-06-01	8	23	19	Friday	NA	0.203261788509485
2018-06-01	8	23	20	Friday	NA	0.365449162059621
2018-06-01	8	23	21	Friday	NA	0.303668250785908
2018-06-01	8	23	22	Friday	NA	0.276768163794038
2018-06-01	8	23	23	Friday	NA	-8.60878590785908e-05
2018-06-01	8	23	24	Friday	NA	0.18486617902439
2018-06-01	8	23	26	Friday	NA	0.401981843360434
2018-06-01	8	23	27	Friday	NA	0.430961476747967
2018-06-01	8	24	1	Friday	NA	1.01814799891599
2018-06-01	8	24	4	Friday	NA	1.17942786233062
2018-06-01	8	24	8	Friday	NA	1.34529432466125
2018-06-01	8	24	9	Friday	NA	1.13273685853659
2018-06-01	8	24	10	Friday	NA	0.948653393495935
2018-06-01	8	24	12	Friday	NA	1.21089910243902
2018-06-01	8	24	13	Friday	NA	1.60802940813008
2018-06-01	8	24	15	Friday	NA	0.582954828184282
2018-06-01	8	24	16	Friday	NA	0.55803589701897
2018-06-01	8	24	18	Friday	NA	0.691125291598916
2018-06-01	8	24	19	Friday	NA	0.388213940813008
2018-06-01	8	24	20	Friday	NA	0.550355712737127
2018-06-01	8	24	21	Friday	NA	0.48862037300813
2018-06-01	8	24	22	Friday	NA	0.46172031604336
2018-06-01	8	24	23	Friday	NA	0.18486617902439
2018-06-01	8	24	24	Friday	NA	-5.89536585365854e-05
2018-06-01	8	24	26	Friday	NA	0.586933848780488
2018-06-01	8	24	27	Friday	NA	0.615913629268293
2018-06-01	8	26	1	Friday	NA	0.408630397073171
2018-06-01	8	26	2	Friday	NA	0.218921430352304
2018-06-01	8	26	3	Friday	NA	0.386603701734417
2018-06-01	8	26	4	Friday	NA	0.569908217886179
2018-06-01	8	26	6	Friday	NA	0.714619984281843
2018-06-01	8	26	8	Friday	NA	0.792122934417344
2018-06-01	8	26	9	Friday	NA	0.579565467750678
2018-06-01	8	26	10	Friday	NA	0.395558890298103
2018-06-01	8	26	12	Friday	NA	0.6007344899729
2018-06-01	8	26	13	Friday	NA	1.05485801788618
2018-06-01	8	26	15	Friday	NA	0.271261406449865
2018-06-01	8	26	16	Friday	NA	0.0049321285094851
2018-06-01	8	26	17	Friday	NA	0.255017082113821
2018-06-01	8	26	18	Friday	NA	0.0816098099728997
2018-06-01	8	26	19	Friday	NA	0.193469863360434
2018-06-01	8	26	20	Friday	NA	0.310932560704607
2018-06-01	8	26	21	Friday	NA	0.0943156598373984
2018-06-01	8	26	22	Friday	NA	0.266976242926829
2018-06-01	8	26	23	Friday	NA	0.401981843360434
2018-06-01	8	26	24	Friday	NA	0.586933848780488
2018-06-01	8	26	26	Friday	NA	-0.0237676570731707
2018-06-01	8	26	27	Friday	NA	0.421169555934959
2018-06-01	8	27	1	Friday	NA	0.852383703523035
2018-06-01	8	27	2	Friday	NA	0.662672904607046
2018-06-01	8	27	4	Friday	NA	1.01366356693767
2018-06-01	8	27	8	Friday	NA	1.1795306796748
2018-06-01	8	27	9	Friday	NA	0.96697321300813
2018-06-01	8	27	10	Friday	NA	0.782889748509485
2018-06-01	8	27	12	Friday	NA	1.04513481897019
2018-06-01	8	27	15	Friday	NA	0.417215845149052
2018-06-01	8	27	16	Friday	NA	0.392271605691057
2018-06-01	8	27	18	Friday	NA	0.525360996314363
2018-06-01	8	27	19	Friday	NA	0.222449500867209
2018-06-01	8	27	20	Friday	NA	0.384636938536585
2018-06-01	8	27	21	Friday	NA	0.322855963197832
2018-06-01	8	27	22	Friday	NA	0.150196822493225
2018-06-01	8	27	23	Friday	NA	0.430961476747967
2018-06-01	8	27	24	Friday	NA	0.615913629268293
2018-06-01	8	27	26	Friday	NA	0.421169555934959
2018-06-01	8	27	27	Friday	NA	-0.000196887262872629
2018-06-01	9	1	1	Friday	NA	-0.000193229810298103
2018-06-01	9	1	2	Friday	NA	0.189310391761518
2018-06-01	9	1	3	Friday	NA	0.257176933495935
2018-06-01	9	1	4	Friday	NA	0.161315392520325
2018-06-01	9	1	6	Friday	NA	0.305797033170732
2018-06-01	9	1	7	Friday	NA	0.56561607696477
2018-06-01	9	1	9	Friday	NA	0.756628371815718
2018-06-01	9	1	10	Friday	NA	0.819987052574526
2018-06-01	9	1	12	Friday	NA	0.446130785582656
2018-06-01	9	1	15	Friday	NA	0.703322402710027
2018-06-01	9	1	17	Friday	NA	0.494189467588076
2018-06-01	9	1	18	Friday	NA	0.325090546612466
2018-06-01	9	1	19	Friday	NA	0.624684010840108
2018-06-01	9	1	20	Friday	NA	0.742683118157182
2018-06-01	9	1	21	Friday	NA	0.525529905257453
2018-06-01	9	1	22	Friday	NA	0.698190390785908
2018-06-01	9	2	1	Friday	NA	0.189310391761518
2018-06-01	9	2	2	Friday	NA	-0.000483464661246612
2018-06-01	9	2	3	Friday	NA	0.175262872899729
2018-06-01	9	2	4	Friday	NA	0.35074730905149
2018-06-01	9	2	7	Friday	NA	0.753263293766938
2018-06-01	9	2	12	Friday	NA	0.575138029268293
2018-06-01	9	2	15	Friday	NA	0.513612913333333
2018-06-01	9	2	18	Friday	NA	0.135299272682927
2018-06-01	9	2	19	Friday	NA	0.43497321197832
2018-06-01	9	2	21	Friday	NA	0.335819106449865
2018-06-01	9	2	22	Friday	NA	0.508479591598916
2018-06-01	9	2	26	Friday	NA	0.218921430352304
2018-06-01	9	2	27	Friday	NA	0.662672904607046
2018-06-01	9	3	1	Friday	NA	0.257176933495935
2018-06-01	9	3	2	Friday	NA	0.175262872899729
2018-06-01	9	3	3	Friday	NA	-9.47222764227642e-05
2018-06-01	9	3	4	Friday	NA	0.412619569810298
2018-06-01	9	3	9	Friday	NA	0.731709113821138
2018-06-01	9	3	12	Friday	NA	0.421185522113821
2018-06-01	9	3	15	Friday	NA	0.681341732791328
2018-06-01	9	3	16	Friday	NA	0.415266877127371
2018-06-01	9	3	17	Friday	NA	0.238662194471545
2018-06-01	9	3	18	Friday	NA	0.310781938699187
2018-06-01	9	3	19	Friday	NA	0.602817894850948
2018-06-01	9	3	20	Friday	NA	0.720744621138211
2018-06-01	9	3	21	Friday	NA	0.50366377604336
2018-06-01	9	3	22	Friday	NA	0.676324274254743
2018-06-01	9	3	26	Friday	NA	0.386603701734417
2018-06-01	9	4	1	Friday	NA	0.161315609701897
2018-06-01	9	4	2	Friday	NA	0.35074752596206
2018-06-01	9	4	3	Friday	NA	0.412619764119241
2018-06-01	9	4	4	Friday	NA	-0.000176614417344173
2018-06-01	9	4	6	Friday	NA	0.438046701463415
2018-06-01	9	4	7	Friday	NA	0.404136158482385
2018-06-01	9	4	9	Friday	NA	0.596369154471545
2018-06-01	9	4	10	Friday	NA	0.766450040650407
2018-06-01	9	4	12	Friday	NA	0.285383738807588
2018-06-01	9	4	14	Friday	NA	0.638073462330623
2018-06-01	9	4	15	Friday	NA	0.864599940921409
2018-06-01	9	4	17	Friday	NA	0.604476708401084
2018-06-01	9	4	18	Friday	NA	0.486522830189702
2018-06-01	9	4	19	Friday	NA	0.785964091056911
2018-06-01	9	4	20	Friday	NA	0.903961592411924
2018-06-01	9	4	21	Friday	NA	0.686809985365854
2018-06-01	9	4	22	Friday	NA	0.859470470460705
2018-06-01	9	4	23	Friday	NA	0.99447607100271
2018-06-01	9	4	26	Friday	NA	0.569908434688347
2018-06-01	9	4	27	Friday	NA	1.01366378319783
2018-06-01	9	6	1	Friday	NA	0.305639050460705
2018-06-01	9	6	2	Friday	NA	0.495142463089431
2018-06-01	9	6	4	Friday	NA	0.426285008455285
2018-06-01	9	6	6	Friday	NA	-6.83289972899729e-07
2018-06-01	9	6	19	Friday	NA	0.930515623306233
2018-06-01	9	6	21	Friday	NA	0.831361517615176
2018-06-01	9	7	1	Friday	NA	0.565616074796748
2018-06-01	9	7	3	Friday	NA	0.746674891598916
2018-06-01	9	7	4	Friday	NA	0.404136157235772
2018-06-01	9	7	7	Friday	NA	-9.86265582655827e-06
2018-06-01	9	7	9	Friday	NA	0.649217059078591
2018-06-01	9	7	12	Friday	NA	0.340302139837398
2018-06-01	9	7	14	Friday	NA	0.23392950097561
2018-06-01	9	7	19	Friday	NA	1.13572983143631
2018-06-01	9	7	21	Friday	NA	1.03657576802168
2018-06-01	9	8	4	Friday	NA	0.808926619512195
2018-06-01	9	8	8	Friday	NA	-2.46373983739837e-05
2018-06-01	9	8	9	Friday	NA	0.212458171924119
2018-06-01	9	8	10	Friday	NA	0.383434798157182
2018-06-01	9	8	12	Friday	NA	0.52144786596206
2018-06-01	9	8	13	Friday	NA	0.262710446070461
2018-06-01	9	8	19	Friday	NA	0.95183098699187
2018-06-01	9	8	21	Friday	NA	0.852687780487805
2018-06-01	9	8	23	Friday	NA	1.16034232520325
2018-06-01	9	8	26	Friday	NA	0.792122934417344
2018-06-01	9	9	1	Friday	NA	0.756628369647697
2018-06-01	9	9	2	Friday	NA	0.807769351761518
2018-06-01	9	9	4	Friday	NA	0.596369153387534
2018-06-01	9	9	7	Friday	NA	0.649217059078591
2018-06-01	9	9	8	Friday	NA	0.212458171924119
2018-06-01	9	9	9	Friday	NA	-9.92946341463415e-05
2018-06-01	9	9	10	Friday	NA	0.170877331544715
2018-06-01	9	9	12	Friday	NA	0.308890399349594
2018-06-01	9	9	13	Friday	NA	0.475193255392954
2018-06-01	9	9	14	Friday	NA	0.592977055284553
2018-06-01	9	9	15	Friday	NA	0.815289244444445
2018-06-01	9	9	17	Friday	NA	0.657110024932249
2018-06-01	9	9	19	Friday	NA	0.739273520325203
2018-06-01	9	9	20	Friday	NA	0.855601428726287
2018-06-01	9	9	21	Friday	NA	0.640130313821138
2018-06-01	9	9	22	Friday	NA	0.812779899728997
2018-06-01	9	9	23	Friday	NA	0.947784858536585
2018-06-01	9	9	24	Friday	NA	1.13273685853659
2018-06-01	9	9	26	Friday	NA	0.579565467750678
2018-06-01	9	9	27	Friday	NA	0.96697321300813
2018-06-01	9	10	1	Friday	NA	0.819987052574526
2018-06-01	9	10	4	Friday	NA	0.766450035772358
2018-06-01	9	10	7	Friday	NA	0.820189899186992
2018-06-01	9	10	8	Friday	NA	0.383434798157182
2018-06-01	9	10	9	Friday	NA	0.170877331544715
2018-06-01	9	10	10	Friday	NA	-0.0132469781571816
2018-06-01	9	10	12	Friday	NA	0.479864497452575
2018-06-01	9	10	13	Friday	NA	0.646169881300813
2018-06-01	9	10	14	Friday	NA	0.763953663414634
2018-06-01	9	10	15	Friday	NA	0.631204451490515
2018-06-01	9	10	17	Friday	NA	0.671328944173442
2018-06-01	9	10	18	Friday	NA	0.500893720054201
2018-06-01	9	10	19	Friday	NA	0.555190055826558
2018-06-01	9	10	20	Friday	NA	0.6715171100271
2018-06-01	9	10	21	Friday	NA	0.456046857669377
2018-06-01	9	10	23	Friday	NA	0.76370139403794
2018-06-01	9	10	24	Friday	NA	0.948653393495935
2018-06-01	9	10	26	Friday	NA	0.395558890298103
2018-06-01	9	10	27	Friday	NA	0.782889748509485
2018-06-01	9	12	1	Friday	NA	0.446130783360434
2018-06-01	9	12	2	Friday	NA	0.575138028726287
2018-06-01	9	12	3	Friday	NA	0.421185522113821
2018-06-01	9	12	4	Friday	NA	0.285383737560976
2018-06-01	9	12	7	Friday	NA	0.340302139837398
2018-06-01	9	12	8	Friday	NA	0.52144786596206
2018-06-01	9	12	9	Friday	NA	0.308890399349594
2018-06-01	9	12	10	Friday	NA	0.479864497452575
2018-06-01	9	12	12	Friday	NA	-0.00209673983739837
2018-06-01	9	12	13	Friday	NA	0.784182941463415
2018-06-01	9	12	14	Friday	NA	0.57411401897019
2018-06-01	9	12	17	Friday	NA	0.347459215718157
2018-06-01	9	12	19	Friday	NA	0.817435126287263
2018-06-01	9	12	21	Friday	NA	0.718281080758808
2018-06-01	9	12	22	Friday	NA	0.890941505691057
2018-06-01	9	12	26	Friday	NA	0.6007344899729
2018-06-01	9	13	8	Friday	NA	0.262710446070461
2018-06-01	9	13	9	Friday	NA	0.475193255392954
2018-06-01	9	13	10	Friday	NA	0.646169881300813
2018-06-01	9	13	13	Friday	NA	-3.33991327913279e-06
2018-06-01	9	13	19	Friday	NA	1.2145660704607
2018-06-01	9	13	21	Friday	NA	1.11542286395664
2018-06-01	9	13	24	Friday	NA	1.60802940813008
2018-06-01	9	14	4	Friday	NA	0.638073460704607
2018-06-01	9	14	7	Friday	NA	0.23392950097561
2018-06-01	9	14	9	Friday	NA	0.592977055284553
2018-06-01	9	14	12	Friday	NA	0.57411401897019
2018-06-01	9	14	14	Friday	NA	-9.66178861788618e-06
2018-06-01	9	14	21	Friday	NA	1.21131417886179
2018-06-01	9	15	1	Friday	NA	0.703322402710027
2018-06-01	9	15	4	Friday	NA	0.864599724661247
2018-06-01	9	15	9	Friday	NA	0.815289244444445
2018-06-01	9	15	10	Friday	NA	0.631204451490515
2018-06-01	9	15	15	Friday	NA	-0.00535730184281843
2018-06-01	9	15	16	Friday	NA	0.241901334579946
2018-06-01	9	15	17	Friday	NA	0.550045829810298
2018-06-01	9	15	18	Friday	NA	0.376301210352304
2018-06-01	9	15	19	Friday	NA	0.189516152520325
2018-06-01	9	15	20	Friday	NA	0.0587052220054201
2018-06-01	9	15	21	Friday	NA	0.238844510189702
2018-06-01	9	15	22	Friday	NA	0.263022532140921
2018-06-01	9	15	23	Friday	NA	0.39802809701897
2018-06-01	9	15	24	Friday	NA	0.582954828184282
2018-06-01	9	15	26	Friday	NA	0.271261406449865
2018-06-01	9	15	27	Friday	NA	0.417215845149052
2018-06-01	9	16	1	Friday	NA	0.437287767696477
2018-06-01	9	16	3	Friday	NA	0.415266877127371
2018-06-01	9	16	4	Friday	NA	0.598564268292683
2018-06-01	9	16	9	Friday	NA	0.55012414200542
2018-06-01	9	16	10	Friday	NA	0.366040197235772
2018-06-01	9	16	15	Friday	NA	0.241901334579946
2018-06-01	9	16	16	Friday	NA	-0.0245866756097561
2018-06-01	9	16	17	Friday	NA	0.283716826829268
2018-06-01	9	16	18	Friday	NA	0.110267107533875
2018-06-01	9	16	19	Friday	NA	0.164571913116531
2018-06-01	9	16	20	Friday	NA	0.281740600162602
2018-06-01	9	16	21	Friday	NA	0.065420453604336
2018-06-01	9	16	22	Friday	NA	0.238078292737127
2018-06-01	9	16	23	Friday	NA	0.373083893170732
2018-06-01	9	16	24	Friday	NA	0.55803589701897
2018-06-01	9	16	26	Friday	NA	0.0049321285094851
2018-06-01	9	16	27	Friday	NA	0.392271605691057
2018-06-01	9	17	1	Friday	NA	0.494189467588076
2018-06-01	9	17	3	Friday	NA	0.238662194471545
2018-06-01	9	17	4	Friday	NA	0.604476623306233
2018-06-01	9	17	9	Friday	NA	0.657110024932249
2018-06-01	9	17	10	Friday	NA	0.671328944173442
2018-06-01	9	17	12	Friday	NA	0.347459215718157
2018-06-01	9	17	16	Friday	NA	0.283716826829268
2018-06-01	9	17	17	Friday	NA	-1.10971815718157e-05
2018-06-01	9	17	18	Friday	NA	0.358822901084011
2018-06-01	9	17	19	Friday	NA	0.472253488130081
2018-06-01	9	17	20	Friday	NA	0.589716692682927
2018-06-01	9	17	21	Friday	NA	0.373099284715447
2018-06-01	9	17	22	Friday	NA	0.545759867750678
2018-06-01	9	17	23	Friday	NA	0.680765468292683
2018-06-01	9	17	26	Friday	NA	0.255017082113821
2018-06-01	9	17	27	Friday	NA	0.699953180487805
2018-06-01	9	18	1	Friday	NA	0.325090546612466
2018-06-01	9	18	4	Friday	NA	0.486522613279133
2018-06-01	9	18	9	Friday	NA	0.684796608130081
2018-06-01	9	18	15	Friday	NA	0.376301210352304
2018-06-01	9	18	16	Friday	NA	0.110267107533875
2018-06-01	9	18	17	Friday	NA	0.358822901084011
2018-06-01	9	18	18	Friday	NA	-0.00202524352303523
2018-06-01	9	18	19	Friday	NA	0.297661303739837
2018-06-01	9	18	20	Friday	NA	0.415661367533875
2018-06-01	9	18	21	Friday	NA	0.198507198157182
2018-06-01	9	18	22	Friday	NA	0.371167683306233
2018-06-01	9	18	23	Friday	NA	0.506173283794038
2018-06-01	9	18	26	Friday	NA	0.0816098099728997
2018-06-01	9	18	27	Friday	NA	0.525360996314363
2018-06-01	9	19	1	Friday	NA	0.624684010840108
2018-06-01	9	19	2	Friday	NA	0.43497321197832
2018-06-01	9	19	4	Friday	NA	0.785963874796748
2018-06-01	9	19	8	Friday	NA	0.95183098699187
2018-06-01	9	19	9	Friday	NA	0.739273520325203
2018-06-01	9	19	10	Friday	NA	0.555190055826558
2018-06-01	9	19	12	Friday	NA	0.817435126287263
2018-06-01	9	19	13	Friday	NA	1.2145660704607
2018-06-01	9	19	15	Friday	NA	0.189516152520325
2018-06-01	9	19	16	Friday	NA	0.164571913116531
2018-06-01	9	19	18	Friday	NA	0.297661303739837
2018-06-01	9	19	19	Friday	NA	-0.00525019176151762
2018-06-01	9	19	20	Friday	NA	0.15693724596206
2018-06-01	9	19	21	Friday	NA	0.0951562705691057
2018-06-01	9	19	22	Friday	NA	0.0682561878590786
2018-06-01	9	19	23	Friday	NA	0.203261788509485
2018-06-01	9	19	24	Friday	NA	0.388213940813008
2018-06-01	9	19	26	Friday	NA	0.193469863360434
2018-06-01	9	19	27	Friday	NA	0.222449500867209
2018-06-01	9	20	1	Friday	NA	0.742683118157182
2018-06-01	9	20	2	Friday	NA	0.552973146341463
2018-06-01	9	20	4	Friday	NA	0.903961376151762
2018-06-01	9	20	9	Friday	NA	0.855601428726287
2018-06-01	9	20	10	Friday	NA	0.6715171100271
2018-06-01	9	20	12	Friday	NA	0.934896649864499
2018-06-01	9	20	15	Friday	NA	0.0587052220054201
2018-06-01	9	20	16	Friday	NA	0.281740600162602
2018-06-01	9	20	17	Friday	NA	0.589716692682927
2018-06-01	9	20	18	Friday	NA	0.415661367533875
2018-06-01	9	20	19	Friday	NA	0.15693724596206
2018-06-01	9	20	20	Friday	NA	-0.00544813512195122
2018-06-01	9	20	21	Friday	NA	0.244717563306233
2018-06-01	9	20	22	Friday	NA	0.230443625528455
2018-06-01	9	20	23	Friday	NA	0.365449162059621
2018-06-01	9	20	24	Friday	NA	0.550355712737127
2018-06-01	9	20	26	Friday	NA	0.310932560704607
2018-06-01	9	20	27	Friday	NA	0.384636938536585
2018-06-01	9	21	1	Friday	NA	0.525529905257453
2018-06-01	9	21	2	Friday	NA	0.335819106449865
2018-06-01	9	21	3	Friday	NA	0.50366377604336
2018-06-01	9	21	4	Friday	NA	0.686809769105691
2018-06-01	9	21	6	Friday	NA	0.831519498644986
2018-06-01	9	21	8	Friday	NA	0.852687780487805
2018-06-01	9	21	9	Friday	NA	0.640130313821138
2018-06-01	9	21	10	Friday	NA	0.456046857669377
2018-06-01	9	21	12	Friday	NA	0.718281080758808
2018-06-01	9	21	13	Friday	NA	1.11542286395664
2018-06-01	9	21	15	Friday	NA	0.238844510189702
2018-06-01	9	21	16	Friday	NA	0.065420453604336
2018-06-01	9	21	17	Friday	NA	0.373099284715447
2018-06-01	9	21	18	Friday	NA	0.198507198157182
2018-06-01	9	21	19	Friday	NA	0.0951562705691057
2018-06-01	9	21	20	Friday	NA	0.244717563306233
2018-06-01	9	21	21	Friday	NA	-0.00423219756097561
2018-06-01	9	21	22	Friday	NA	0.168662650189702
2018-06-01	9	21	23	Friday	NA	0.303668250785908
2018-06-01	9	21	24	Friday	NA	0.48862037300813
2018-06-01	9	21	26	Friday	NA	0.0943156598373984
2018-06-01	9	21	27	Friday	NA	0.322855963197832
2018-06-01	9	22	1	Friday	NA	0.698190390785908
2018-06-01	9	22	4	Friday	NA	0.859470254200542
2018-06-01	9	22	9	Friday	NA	0.812779899728997
2018-06-01	9	22	10	Friday	NA	0.628696435772358
2018-06-01	9	22	12	Friday	NA	0.890941505691057
2018-06-01	9	22	13	Friday	NA	1.2880724498645
2018-06-01	9	22	15	Friday	NA	0.263022532140921
2018-06-01	9	22	16	Friday	NA	0.238078292737127
2018-06-01	9	22	17	Friday	NA	0.545759867750678
2018-06-01	9	22	18	Friday	NA	0.371167683306233
2018-06-01	9	22	19	Friday	NA	0.0682561878590786
2018-06-01	9	22	20	Friday	NA	0.230443625528455
2018-06-01	9	22	21	Friday	NA	0.168662650189702
2018-06-01	9	22	22	Friday	NA	-0.00399649051490515
2018-06-01	9	22	23	Friday	NA	0.276768163794038
2018-06-01	9	22	24	Friday	NA	0.46172031604336
2018-06-01	9	22	26	Friday	NA	0.266976242926829
2018-06-01	9	22	27	Friday	NA	0.150196822493225
2018-06-01	9	23	1	Friday	NA	0.833195990785908
2018-06-01	9	23	3	Friday	NA	0.811329874796748
2018-06-01	9	23	4	Friday	NA	0.994475854742547
[truncated: 998,000+ more rows]
